# Supplementary material for: Rubella virus tropism and single-cell responses in human primary tissue and microglia-containing organoids
Source: eLife. 2023 Jul 20;12:RP87696. doi: 10.7554/eLife.87696 (PMC10370260; doi:10.7554/eLife.87696)
Supplement: Figure 5—source data 1. [file elife-87696-fig5-data1.xlsx]

## Sheet: Table1_org_markers
Gene	p_val	avg_log2FC	pct.1	pct.2	p_val_adj	cluster	Gene
IFI27	0	2.20771	0.541	0.142	0	1	IFI27
IFI6	0	2.0858	0.934	0.601	0	1	IFI6		p_val	p-value
BST2	0	1.41914	0.592	0.164	0	1	BST2		avg_log2FC	average log fold change
CALD1	0	1.41245	0.934	0.656	0	1	CALD1		pct1	percentage of cells in the cluster where the gene is expressed
IFITM3	0	1.31696	0.804	0.298	0	1	IFITM3		pct2	percentage of cells on average in all other clusters
HLA-A	0	1.17297	0.809	0.453	0	1	HLA-A		cluster	UMAP cluster annotation
RAB32	0	1.12921	0.53	0.147	0	1	RAB32		p_val_adj	adjusted p value
MDK	0	1.12178	0.997	0.924	0	1	MDK
LMO4	0	1.05868	0.878	0.561	0	1	LMO4
COL11A1	0	1.05434	0.703	0.227	0	1	COL11A1
COL3A1	0	1.04855	0.598	0.123	0	1	COL3A1
IDH2	0	1.02935	0.881	0.664	0	1	IDH2
B2M	0	1.01936	0.949	0.745	0	1	B2M
TFAP2B	0	0.985277	0.748	0.326	0	1	TFAP2B
ARPC5	0	0.958889	0.967	0.8	0	1	ARPC5
REEP5	0	0.919648	0.754	0.362	0	1	REEP5
ADI1	0	0.894095	0.669	0.371	0	1	ADI1
ALCAM	0	0.87661	0.513	0.145	0	1	ALCAM
LIMCH1	0	0.861063	0.817	0.568	0	1	LIMCH1
QPRT	0	0.852911	0.838	0.451	0	1	QPRT
ITGB1	0	0.843907	0.762	0.446	0	1	ITGB1
NEAT1	0	0.839902	0.682	0.389	0	1	NEAT1
DOK5	0	0.831992	0.747	0.322	0	1	DOK5
GPNMB	0	0.820068	0.54	0.147	0	1	GPNMB
JUNB	0	0.815538	0.698	0.446	0	1	JUNB
LAPTM4A	0	0.803207	0.856	0.56	0	1	LAPTM4A
LGALS1	0	0.770342	0.508	0.243	0	1	LGALS1
ZFAND5	0	0.743045	0.737	0.488	0	1	ZFAND5
CDKN1A	0	0.741601	0.407	0.123	0	1	CDKN1A
TPM2	0	0.735038	0.607	0.185	0	1	TPM2
TSPO	0	0.731932	0.723	0.308	0	1	TSPO
GRIA2	0	0.709364	0.568	0.196	0	1	GRIA2
LGMN	0	0.687414	0.493	0.176	0	1	LGMN
IFI16	0	0.684776	0.436	0.12	0	1	IFI16
MT-CO3	0	0.671685	1	0.997	0	1	MT-CO3
LRRC17	0	0.667731	0.364	0.077	0	1	LRRC17
DIRAS3	0	0.662035	0.321	0.072	0	1	DIRAS3
MYL9	0	0.655432	0.327	0.059	0	1	MYL9
MT-ND1	0	0.654	0.999	0.989	0	1	MT-ND1
TBX3	0	0.639133	0.405	0.06	0	1	TBX3
EFHD1	0	0.622483	0.448	0.115	0	1	EFHD1
MT-CO2	0	0.612803	1	1	0	1	MT-CO2
FCGRT	0	0.60159	0.538	0.149	0	1	FCGRT
SRM	0	0.594182	0.734	0.493	0	1	SRM
CCND1	0	0.594031	0.73	0.454	0	1	CCND1
PTGDS	0	0.591372	0.431	0.142	0	1	PTGDS
IFITM1	0	0.590127	0.466	0.115	0	1	IFITM1
LY6E	0	0.589355	0.534	0.258	0	1	LY6E
RPL12	0	0.579819	1	1	0	1	RPL12
LAMA4	0	0.578309	0.499	0.179	0	1	LAMA4
MT-ND5	0	0.577335	0.994	0.971	0	1	MT-ND5
SSTR2	0	0.575567	0.365	0.097	0	1	SSTR2
ATP5F1E	0	0.573839	1	0.999	0	1	ATP5F1E
CPE	0	0.572265	0.671	0.366	0	1	CPE
ANGPT1	0	0.570833	0.489	0.155	0	1	ANGPT1
RPS27L	0	0.566588	0.969	0.903	0	1	RPS27L
MT-ND3	0	0.56387	0.995	0.967	0	1	MT-ND3
MT-CO1	0	0.56299	1	0.999	0	1	MT-CO1
RPL28	0	0.558803	1	1	0	1	RPL28
RPS18	0	0.557359	1	1	0	1	RPS18
CHST2	0	0.556203	0.433	0.099	0	1	CHST2
GNAS	0	0.55484	0.952	0.856	0	1	GNAS
UQCR11	0	0.546217	0.991	0.955	0	1	UQCR11
MGLL	0	0.539952	0.303	0.057	0	1	MGLL
DNM3OS	0	0.539648	0.323	0.043	0	1	DNM3OS
UQCRQ	0	0.537705	0.998	0.982	0	1	UQCRQ
SLC25A6	0	0.536802	1	0.997	0	1	SLC25A6
WWTR1	0	0.528408	0.477	0.163	0	1	WWTR1
SERPINB6	0	0.526233	0.438	0.163	0	1	SERPINB6
ANXA2	0	0.526038	0.764	0.461	0	1	ANXA2
ARHGAP18	0	0.523566	0.436	0.121	0	1	ARHGAP18
SLC8A2	0	0.517936	0.424	0.097	0	1	SLC8A2
RPS8	0	0.513605	1	1	0	1	RPS8
IFIT1	0	0.51225	0.335	0.116	0	1	IFIT1
PTGER3	0	0.509369	0.371	0.094	0	1	PTGER3
APCDD1	0	0.505521	0.403	0.113	0	1	APCDD1
MRPS15	0	0.497723	0.795	0.561	0	1	MRPS15
DDR2	0	0.495675	0.375	0.063	0	1	DDR2
RPL37A	0	0.492916	1	1	0	1	RPL37A
RPS28	0	0.490794	1	1	0	1	RPS28
LIFR	0	0.490135	0.489	0.196	0	1	LIFR
CFH	0	0.485984	0.285	0.054	0	1	CFH
RPL36	0	0.483318	1	1	0	1	RPL36
EMC10	0	0.482513	0.571	0.242	0	1	EMC10
COX7A2	0	0.482275	1	0.996	0	1	COX7A2
MT-CYB	0	0.480089	1	0.998	0	1	MT-CYB
POLR2L	0	0.478672	0.992	0.951	0	1	POLR2L
RHOC	0	0.478572	0.74	0.45	0	1	RHOC
MEF2C	0	0.475584	0.389	0.123	0	1	MEF2C
RPS27	0	0.471046	1	1	0	1	RPS27
SERF2	0	0.471033	1	1	0	1	SERF2
YBX3	0	0.469716	0.495	0.235	0	1	YBX3
TBX15	0	0.461315	0.325	0.048	0	1	TBX15
MT-ND4	0	0.460221	1	0.999	0	1	MT-ND4
UQCRH	0	0.453673	0.998	0.997	0	1	UQCRH
MRPS21	0	0.452783	0.982	0.933	0	1	MRPS21
PRSS12	0	0.442737	0.3	0.071	0	1	PRSS12
LMO7	0	0.434393	0.306	0.071	0	1	LMO7
RPL39	0	0.431851	1	1	0	1	RPL39
RPL37	0	0.426741	1	0.999	0	1	RPL37
RBFOX1	0	0.417858	0.325	0.108	0	1	RBFOX1
CHPT1	0	0.416858	0.434	0.18	0	1	CHPT1
LRRC4C	0	0.416688	0.426	0.162	0	1	LRRC4C
MX1	0	0.416638	0.24	0.06	0	1	MX1
SCGN	0	0.414762	0.188	0.033	0	1	SCGN
AC004158.1	0	0.413647	0.261	0.061	0	1	AC004158.1
RPL13	0	0.413599	1	1	0	1	RPL13
EFEMP1	0	0.412657	0.362	0.114	0	1	EFEMP1
RPL31	0	0.407205	1	1	0	1	RPL31
RPL11	0	0.404612	1	1	0	1	RPL11
ECHDC2	0	0.394992	0.344	0.085	0	1	ECHDC2
SCIN	0	0.394087	0.265	0.057	0	1	SCIN
COL5A2	0	0.386547	0.34	0.105	0	1	COL5A2
RPL10A	0	0.382867	1	1	0	1	RPL10A
TRIM38	0	0.381484	0.23	0.031	0	1	TRIM38
GPX7	0	0.381164	0.356	0.115	0	1	GPX7
RPLP1	0	0.380415	1	1	0	1	RPLP1
RPL22	0	0.377511	1	1	0	1	RPL22
OST4	0	0.376677	0.996	0.984	0	1	OST4
NMRAL1	0	0.376402	0.357	0.107	0	1	NMRAL1
AKAP7	0	0.361172	0.29	0.076	0	1	AKAP7
IGSF21	0	0.360021	0.233	0.056	0	1	IGSF21
SOSTDC1	0	0.344933	0.196	0.038	0	1	SOSTDC1
SUCNR1	0	0.344154	0.235	0.049	0	1	SUCNR1
SNHG18	0	0.334634	0.309	0.096	0	1	SNHG18
OAS1	0	0.331015	0.235	0.05	0	1	OAS1
RPS9	0	0.329428	1	1	0	1	RPS9
ABTB1	0	0.328551	0.252	0.05	0	1	ABTB1
SNRK	0	0.323307	0.266	0.075	0	1	SNRK
RPL3	0	0.318991	1	1	0	1	RPL3
RPL13A	0	0.31679	1	1	0	1	RPL13A
RPS19	0	0.313987	1	1	0	1	RPS19
NTF3	0	0.305707	0.218	0.041	0	1	NTF3
RPL27A	0	0.284719	1	1	0	1	RPL27A
PEX5L	0	0.282427	0.194	0.039	0	1	PEX5L
APOBEC3C	0	0.270443	0.203	0.039	0	1	APOBEC3C
DIRC3	0	0.268858	0.183	0.031	0	1	DIRC3
CTSK	0	0.267332	0.188	0.028	0	1	CTSK
SUMO2	0	-0.51716	0.99	0.997	0	1	SUMO2
ACTB	0	-0.51995	1	1	0	1	ACTB
KCNQ2	0	-0.520856	0.089	0.381	0	1	KCNQ2
KIF21A	0	-0.57198	0.082	0.394	0	1	KIF21A
ACTG1	0	-0.581367	1	1	0	1	ACTG1
MAPK10	0	-0.59104	0.083	0.407	0	1	MAPK10
RFX4	0	-0.592147	0.059	0.356	0	1	RFX4
CBX1	0	-0.615365	0.729	0.891	0	1	CBX1
EIF1B	0	-0.620064	0.553	0.771	0	1	EIF1B
CDH2	0	-0.632866	0.09	0.43	0	1	CDH2
SMC3	0	-0.633687	0.475	0.729	0	1	SMC3
DDAH2	0	-0.638433	0.536	0.751	0	1	DDAH2
STMN1	0	-0.655116	0.996	0.995	0	1	STMN1
C4orf48	0	-0.656899	0.912	0.955	0	1	C4orf48
PTGES3	0	-0.665154	0.721	0.902	0	1	PTGES3
CRIP2	0	-0.688664	0.14	0.475	0	1	CRIP2
PTMS	0	-0.701205	0.796	0.929	0	1	PTMS
MAP1B	0	-0.702249	0.919	0.971	0	1	MAP1B
ELAVL3	0	-0.710536	0.091	0.412	0	1	ELAVL3
YWHAH	0	-0.713011	0.548	0.795	0	1	YWHAH
PAFAH1B3	0	-0.726357	0.594	0.798	0	1	PAFAH1B3
NAP1L1	0	-0.729274	0.942	0.983	0	1	NAP1L1
FZD3	0	-0.741511	0.135	0.516	0	1	FZD3
CXADR	0	-0.757733	0.24	0.546	0	1	CXADR
APLP1	0	-0.774098	0.153	0.475	0	1	APLP1
CRMP1	0	-0.775692	0.272	0.6	0	1	CRMP1
HSP90AA1	0	-0.796772	0.977	0.994	0	1	HSP90AA1
ID4	0	-0.799393	0.095	0.434	0	1	ID4
DEK	0	-0.806193	0.622	0.855	0	1	DEK
FXYD6	0	-0.811438	0.246	0.615	0	1	FXYD6
CALM1	0	-0.832476	0.878	0.965	0	1	CALM1
NR2F2	0	-0.833015	0.222	0.588	0	1	NR2F2
MARCKS	0	-0.842575	0.873	0.954	0	1	MARCKS
HMGA1	0	-0.8438	0.426	0.66	0	1	HMGA1
CCNI	0	-0.862374	0.884	0.97	0	1	CCNI
HMGB1	0	-0.878503	0.986	0.994	0	1	HMGB1
NES	0	-0.886559	0.318	0.606	0	1	NES
MAP2	0	-0.944415	0.156	0.537	0	1	MAP2
HES4	0	-0.956468	0.364	0.676	0	1	HES4
TUBB	0	-0.971715	0.998	0.999	0	1	TUBB
CALM2	0	-0.971719	0.98	0.994	0	1	CALM2
TUBA1B	0	-1.01851	0.948	0.991	0	1	TUBA1B
CD24	0	-1.03128	0.591	0.832	0	1	CD24
TUBB2A	0	-1.0498	0.44	0.715	0	1	TUBB2A
RPS4Y1	0	-1.09936	0.251	0.522	0	1	RPS4Y1
CENPV	0	-1.1071	0.449	0.785	0	1	CENPV
FGFBP3	0	-1.1149	0.18	0.449	0	1	FGFBP3
H2AFZ	0	-1.12128	0.95	0.995	0	1	H2AFZ
TMSB15A	0	-1.14369	0.377	0.791	0	1	TMSB15A
BEX1	0	-1.16009	0.271	0.717	0	1	BEX1
TUBA1A	0	-1.1938	0.999	0.999	0	1	TUBA1A
STMN4	0	-1.19478	0.17	0.434	0	1	STMN4
TAGLN3	0	-1.23306	0.207	0.501	0	1	TAGLN3
NR2F1	0	-1.2812	0.353	0.799	0	1	NR2F1
CLU	0	-1.30775	0.291	0.613	0	1	CLU
TTYH1	0	-1.36395	0.328	0.663	0	1	TTYH1
SOX2	0	-1.49733	0.218	0.715	0	1	SOX2
TUBB2B	0	-1.54504	0.841	0.951	0	1	TUBB2B
CKB	0	-1.56214	0.787	0.949	0	1	CKB
CRNDE	4.65e-307	-0.60069	0.562	0.763	1.02e-302	1	CRNDE
YWHAQ	8.95e-307	-0.513361	0.887	0.948	1.97e-302	1	YWHAQ
GPM6B	2.08e-305	-0.921761	0.365	0.611	4.58e-301	1	GPM6B
ATP5PF	3.02e-304	0.451398	0.995	0.985	6.67e-300	1	ATP5PF
BTF3	5.52e-304	0.39983	1	0.999	1.22e-299	1	BTF3
SSR4	4.15e-303	0.473484	0.963	0.894	9.16e-299	1	SSR4
PTGR1	1.36e-302	0.384722	0.415	0.169	3e-298	1	PTGR1
HMGB2	3.7e-302	-1.28934	0.503	0.7	8.17e-298	1	HMGB2
FILIP1	2.22e-301	-0.591445	0.054	0.316	4.9e-297	1	FILIP1
PCSK1N	2.31e-301	-0.922812	0.307	0.558	5.11e-297	1	PCSK1N
RPS2	6.79e-300	0.333657	1	1	1.5e-295	1	RPS2
RPGRIP1L	1.91e-299	0.646689	0.417	0.18	4.21e-295	1	RPGRIP1L
ZSCAN16-AS1	9.97e-299	0.443343	0.541	0.279	2.2e-294	1	ZSCAN16-AS1
STAT3	1.03e-298	0.467588	0.547	0.283	2.27e-294	1	STAT3
LINC01503	2.13e-297	0.304998	0.274	0.081	4.69e-293	1	LINC01503
RDX	7.05e-296	-0.563796	0.437	0.666	1.56e-291	1	RDX
SNHG8	1.08e-295	0.572343	0.59	0.338	2.39e-291	1	SNHG8
GAP43	3.25e-295	-1.33645	0.299	0.541	7.17e-291	1	GAP43
STMN2	1.19e-294	-2.06086	0.322	0.543	2.64e-290	1	STMN2
ELMOD1	3.65e-294	0.334777	0.29	0.091	8.06e-290	1	ELMOD1
H2AFY2	4.44e-294	-0.57547	0.365	0.61	9.8e-290	1	H2AFY2
FERMT2	1.91e-293	0.509759	0.457	0.216	4.2e-289	1	FERMT2
CHCHD10	2.2e-292	0.555154	0.527	0.277	4.86e-288	1	CHCHD10
HBD	1.41e-291	0.433251	0.547	0.277	3.1e-287	1	HBD
NDUFA4	2.75e-289	0.383254	0.999	0.999	6.06e-285	1	NDUFA4
SLC45A2	4.75e-289	0.308885	0.174	0.033	1.05e-284	1	SLC45A2
RPL41	5.11e-287	0.311974	1	1	1.13e-282	1	RPL41
ACAT2	1.58e-286	-0.808515	0.278	0.531	3.48e-282	1	ACAT2
ATP5MD	1.37e-285	0.44688	0.982	0.945	3.03e-281	1	ATP5MD
IFI44	1.86e-284	0.29174	0.245	0.068	4.1e-280	1	IFI44
PEG10	2.19e-284	-0.936719	0.306	0.558	4.83e-280	1	PEG10
FN1	5.48e-283	0.369968	0.285	0.092	1.21e-278	1	FN1
COTL1	1.41e-282	-0.753543	0.301	0.546	3.12e-278	1	COTL1
PKM	2.58e-281	-0.535819	0.929	0.974	5.7e-277	1	PKM
TMEM176B	3.29e-281	0.285549	0.172	0.034	7.25e-277	1	TMEM176B
YWHAE	8.59e-281	-0.416757	0.981	0.992	1.89e-276	1	YWHAE
RND3	1.48e-280	0.56353	0.668	0.413	3.27e-276	1	RND3
ATP5ME	1.51e-279	0.417471	0.985	0.964	3.33e-275	1	ATP5ME
HADHB	6.96e-279	0.441539	0.558	0.305	1.54e-274	1	HADHB
COX20	4.82e-278	0.504008	0.783	0.561	1.06e-273	1	COX20
UBA52	5.98e-278	0.295295	1	0.999	1.32e-273	1	UBA52
PPIB	1.91e-275	0.523636	0.905	0.796	4.22e-271	1	PPIB
COX6B1	3.09e-275	0.386884	0.997	0.991	6.81e-271	1	COX6B1
IGDCC3	4.94e-275	-0.594233	0.078	0.328	1.09e-270	1	IGDCC3
PPP1R1A	5.24e-275	-0.517595	0.089	0.344	1.15e-270	1	PPP1R1A
ERH	2.61e-273	-0.433194	0.912	0.968	5.75e-269	1	ERH
SP110	4.01e-273	0.29007	0.232	0.064	8.84e-269	1	SP110
MSRB2	1.45e-272	0.453422	0.587	0.341	3.19e-268	1	MSRB2
GNG12	4.57e-271	0.346949	0.37	0.15	1.01e-266	1	GNG12
MEST	7.54e-271	-0.529308	0.094	0.346	1.66e-266	1	MEST
2022-09-08	8.69e-271	0.275654	0.284	0.093	1.92e-266	1	2022-09-08
IFITM2	1.45e-270	0.316097	0.291	0.098	3.21e-266	1	IFITM2
SYMPK	1.24e-269	0.349431	0.37	0.151	2.74e-265	1	SYMPK
USP18	1.28e-268	0.270725	0.219	0.057	2.83e-264	1	USP18
TOMM7	1.36e-267	0.372603	0.988	0.958	3.01e-263	1	TOMM7
DPP7	3.97e-267	0.293751	0.346	0.131	8.76e-263	1	DPP7
NFKBIA	7.97e-267	0.585383	0.449	0.219	1.76e-262	1	NFKBIA
ISG15	3.38e-266	0.752764	0.538	0.289	7.45e-262	1	ISG15
EFNA5	6.64e-266	0.516061	0.344	0.139	1.46e-261	1	EFNA5
ARL6IP1	3.59e-265	-0.760335	0.446	0.653	7.93e-261	1	ARL6IP1
C5orf24	6.68e-265	0.444036	0.619	0.371	1.47e-260	1	C5orf24
COX7B	6.73e-264	0.464355	0.983	0.965	1.48e-259	1	COX7B
ZFAND6	8.78e-264	0.505636	0.785	0.587	1.94e-259	1	ZFAND6
RPL26	1.33e-263	0.28657	1	1	2.93e-259	1	RPL26
PIK3C3	8.63e-263	0.327877	0.304	0.11	1.9e-258	1	PIK3C3
CARHSP1	2.91e-262	-0.504976	0.5	0.714	6.41e-258	1	CARHSP1
CNTFR	1.28e-261	-0.44257	0.101	0.352	2.83e-257	1	CNTFR
DCX	5.36e-261	-0.84839	0.151	0.394	1.18e-256	1	DCX
SELENOS	2.91e-257	0.498948	0.723	0.496	6.42e-253	1	SELENOS
CEBPD	2.95e-257	0.445986	0.316	0.118	6.5e-253	1	CEBPD
PCOLCE	1.3e-256	0.374323	0.281	0.096	2.88e-252	1	PCOLCE
PSIP1	2.37e-256	-0.512309	0.575	0.763	5.22e-252	1	PSIP1
MT-ND2	7.39e-256	0.415734	0.999	0.992	1.63e-251	1	MT-ND2
CBX5	1.82e-254	-0.516483	0.495	0.699	4.01e-250	1	CBX5
KPNA2	8.14e-254	-0.889501	0.57	0.732	1.8e-249	1	KPNA2
FARP1	1.03e-252	0.346901	0.408	0.185	2.27e-248	1	FARP1
PDLIM4	1.96e-252	0.346449	0.435	0.201	4.31e-248	1	PDLIM4
GSTK1	1.18e-251	0.305234	0.368	0.153	2.6e-247	1	GSTK1
SRP9	2.21e-251	-0.404751	0.923	0.969	4.86e-247	1	SRP9
DNAJC15	3.26e-251	0.35276	0.481	0.234	7.2e-247	1	DNAJC15
CKS2	7.97e-251	-0.922159	0.525	0.696	1.76e-246	1	CKS2
VIM	2.03e-250	-0.909301	0.958	0.973	4.47e-246	1	VIM
HMGB3	3.27e-250	-0.601729	0.497	0.688	7.21e-246	1	HMGB3
SSR3	3.22e-249	0.463897	0.698	0.473	7.11e-245	1	SSR3
PRRX1	2.28e-247	0.271811	0.201	0.052	5.02e-243	1	PRRX1
NDUFA1	2.09e-246	0.411451	0.953	0.889	4.62e-242	1	NDUFA1
CACNB4	3.15e-245	0.285536	0.283	0.099	6.95e-241	1	CACNB4
H2AFY	5.12e-245	-0.466794	0.739	0.864	1.13e-240	1	H2AFY
SIL1	2.4e-244	0.330469	0.357	0.149	5.28e-240	1	SIL1
CHCHD2	6.82e-244	-0.916056	0.323	0.54	1.5e-239	1	CHCHD2
SOCS1	1.01e-242	0.268793	0.225	0.066	2.22e-238	1	SOCS1
CNN3	2.6e-242	-0.514149	0.787	0.901	5.75e-238	1	CNN3
CRABP2	2.96e-242	-0.899868	0.174	0.414	6.54e-238	1	CRABP2
GNG3	4.55e-242	-0.772618	0.168	0.402	1e-237	1	GNG3
CITED2	7.24e-242	-0.571842	0.167	0.411	1.6e-237	1	CITED2
UQCRB	1.04e-241	0.402827	0.993	0.985	2.29e-237	1	UQCRB
FABP5	4.11e-241	-0.584809	0.458	0.666	9.06e-237	1	FABP5
SRSF9	7.3e-241	-0.452822	0.742	0.865	1.61e-236	1	SRSF9
MYC	7.43e-241	0.321179	0.323	0.125	1.64e-236	1	MYC
PCBP2	1.03e-239	-0.438371	0.813	0.914	2.28e-235	1	PCBP2
SET	2.83e-239	-0.507691	0.87	0.947	6.25e-235	1	SET
KIF5C	2.11e-237	-0.457773	0.084	0.316	4.65e-233	1	KIF5C
RPS4X	2.99e-237	0.25915	1	1	6.58e-233	1	RPS4X
HNRNPDL	1.11e-236	-0.426981	0.941	0.975	2.45e-232	1	HNRNPDL
L3MBTL3	1.39e-236	0.309048	0.277	0.1	3.06e-232	1	L3MBTL3
CCDC167	2.45e-236	-0.495427	0.569	0.738	5.4e-232	1	CCDC167
HSBP1	6.05e-236	-0.386053	0.969	0.985	1.34e-231	1	HSBP1
MORF4L1	2.32e-235	-0.364207	0.977	0.992	5.12e-231	1	MORF4L1
NOVA1	2.79e-235	-0.525275	0.141	0.382	6.15e-231	1	NOVA1
CALM3	3.42e-234	-0.45108	0.76	0.876	7.55e-230	1	CALM3
ANKRA2	9.5e-234	0.307377	0.324	0.128	2.09e-229	1	ANKRA2
MORC3	1.51e-233	0.29181	0.326	0.13	3.34e-229	1	MORC3
MEG3	2.03e-233	0.276167	0.576	0.31	4.48e-229	1	MEG3
ZNF593	1.23e-231	0.375395	0.551	0.316	2.71e-227	1	ZNF593
STAT1	1.63e-231	0.345711	0.359	0.155	3.6e-227	1	STAT1
SCG3	3.45e-231	-0.534007	0.065	0.282	7.61e-227	1	SCG3
MAP1LC3A	5.4e-231	0.323316	0.493	0.249	1.19e-226	1	MAP1LC3A
TJP1	4.88e-230	0.418965	0.548	0.321	1.08e-225	1	TJP1
ELAVL4	1.66e-229	-0.707945	0.052	0.263	3.65e-225	1	ELAVL4
GPM6A	1.28e-228	-0.652718	0.118	0.346	2.83e-224	1	GPM6A
RPL29	3.69e-228	0.25746	1	1	8.13e-224	1	RPL29
TMSB4X	5.84e-228	-0.415827	1	1	1.29e-223	1	TMSB4X
RPL18A	3.73e-227	0.25617	1	1	8.23e-223	1	RPL18A
COX5B	1.19e-225	0.388555	0.994	0.982	2.63e-221	1	COX5B
NUSAP1	1.48e-225	-0.911822	0.128	0.346	3.27e-221	1	NUSAP1
KRT17	6.35e-225	0.422723	0.135	0.026	1.4e-220	1	KRT17
C12orf75	8.32e-224	-0.553053	0.161	0.391	1.83e-219	1	C12orf75
CENPF	1.3e-221	-1.37395	0.312	0.516	2.87e-217	1	CENPF
STK38L	7.42e-221	0.27203	0.269	0.098	1.64e-216	1	STK38L
RPL23A	2.74e-219	0.25303	1	1	6.05e-215	1	RPL23A
DUSP23	8.81e-219	0.324992	0.348	0.15	1.94e-214	1	DUSP23
SLIRP	1.16e-218	0.41812	0.954	0.904	2.57e-214	1	SLIRP
RAC1	1.55e-218	-0.359021	0.939	0.978	3.41e-214	1	RAC1
EIF5	2.13e-218	-0.480956	0.708	0.838	4.69e-214	1	EIF5
CFL1	2.47e-218	-0.309517	1	0.999	5.46e-214	1	CFL1
FRMD4B	1.94e-217	0.437606	0.325	0.14	4.28e-213	1	FRMD4B
RANBP1	5.1e-217	-0.556156	0.705	0.822	1.13e-212	1	RANBP1
PSME2	9.21e-216	0.4385	0.639	0.416	2.03e-211	1	PSME2
HPCAL1	1.04e-214	0.445786	0.35	0.159	2.29e-210	1	HPCAL1
HNRNPK	1.36e-214	-0.385291	0.931	0.971	3e-210	1	HNRNPK
APRT	3.49e-214	0.420257	0.764	0.56	7.7e-210	1	APRT
2022-09-11	4.88e-214	-0.486984	0.336	0.55	1.08e-209	1	2022-09-11
MAP3K13	5.91e-214	-0.392865	0.055	0.262	1.3e-209	1	MAP3K13
ENO2	3.84e-213	-0.482496	0.169	0.397	8.46e-209	1	ENO2
EID1	2.07e-212	-0.406057	0.895	0.942	4.57e-208	1	EID1
TCEAL7	2.25e-212	-0.45759	0.102	0.321	4.96e-208	1	TCEAL7
LHFPL6	3.35e-212	-0.406363	0.089	0.305	7.38e-208	1	LHFPL6
RPS26	3.86e-212	0.327097	0.996	0.988	8.51e-208	1	RPS26
SPTBN1	2.37e-209	0.39914	0.47	0.256	5.23e-205	1	SPTBN1
NMU	1.22e-208	0.565414	0.447	0.239	2.7e-204	1	NMU
MKI67	3.71e-207	-0.792603	0.113	0.321	8.18e-203	1	MKI67
CRB2	7.32e-207	-0.398117	0.038	0.232	1.61e-202	1	CRB2
PAX6	7.95e-207	-0.396934	0.053	0.254	1.75e-202	1	PAX6
MAD2L1	1.12e-206	-0.494125	0.121	0.335	2.47e-202	1	MAD2L1
GSTO1	5.69e-206	0.360651	0.535	0.308	1.25e-201	1	GSTO1
TSPAN13	9.57e-206	-0.399122	0.095	0.307	2.11e-201	1	TSPAN13
ATP5MF	1.56e-205	0.331258	0.993	0.979	3.45e-201	1	ATP5MF
RTN3	4.46e-204	-0.486826	0.56	0.72	9.84e-200	1	RTN3
TOP2A	2.22e-203	-1.05114	0.151	0.354	4.9e-199	1	TOP2A
NSD3	3.36e-203	-0.453141	0.572	0.737	7.41e-199	1	NSD3
ZNF462	3.02e-202	-0.43751	0.141	0.362	6.67e-198	1	ZNF462
ID2	6.32e-202	-0.724607	0.3	0.507	1.39e-197	1	ID2
NTRK2	7.62e-202	-0.611991	0.14	0.356	1.68e-197	1	NTRK2
PPP1R14C	1.26e-201	0.345575	0.361	0.167	2.78e-197	1	PPP1R14C
CHN1	4.64e-201	-0.367202	0.063	0.263	1.02e-196	1	CHN1
ROBO1	8.88e-201	0.283215	0.334	0.147	1.96e-196	1	ROBO1
MSI1	2.12e-200	-0.414436	0.079	0.282	4.67e-196	1	MSI1
ECH1	4.81e-200	0.422604	0.728	0.531	1.06e-195	1	ECH1
FAAP20	1.36e-199	0.379007	0.781	0.59	2.99e-195	1	FAAP20
NDUFS5	2.56e-198	0.292228	0.998	0.992	5.64e-194	1	NDUFS5
CXXC4	3.64e-198	-0.331392	0.04	0.228	8.03e-194	1	CXXC4
DAAM1	1e-197	-0.500432	0.295	0.511	2.21e-193	1	DAAM1
SLC39A6	4.06e-197	-0.376833	0.14	0.357	8.96e-193	1	SLC39A6
TIMM17A	5e-197	0.391738	0.642	0.431	1.1e-192	1	TIMM17A
SMC4	5.02e-197	-0.663787	0.211	0.418	1.11e-192	1	SMC4
TFF3	9.07e-197	0.299621	0.15	0.037	2e-192	1	TFF3
RAD21	2.35e-196	-0.4609	0.31	0.523	5.18e-192	1	RAD21
ATP1B3	5.49e-196	-0.429082	0.251	0.47	1.21e-191	1	ATP1B3
ATP1B1	6.9e-196	-0.526184	0.216	0.436	1.52e-191	1	ATP1B1
SMS	1.85e-195	-0.502497	0.347	0.551	4.08e-191	1	SMS
HECTD1	4.44e-195	0.372337	0.464	0.26	9.8e-191	1	HECTD1
SEC61B	1.23e-194	0.347307	0.983	0.958	2.7e-190	1	SEC61B
COX4I1	9.15e-194	0.287077	0.999	0.998	2.02e-189	1	COX4I1
CNTNAP2	1.77e-193	-0.372683	0.043	0.229	3.91e-189	1	CNTNAP2
ANXA6	2.37e-193	0.311571	0.414	0.209	5.23e-189	1	ANXA6
PCMT1	9.12e-193	-0.441236	0.393	0.59	2.01e-188	1	PCMT1
RRBP1	1.29e-192	0.314916	0.387	0.192	2.84e-188	1	RRBP1
CTGF	3.77e-192	-0.611242	0.145	0.36	8.32e-188	1	CTGF
GSTM3	1.88e-191	0.387146	0.606	0.389	4.14e-187	1	GSTM3
CRYM	1.32e-190	0.556041	0.322	0.146	2.91e-186	1	CRYM
NDUFB2	2.27e-190	0.326625	0.983	0.952	5e-186	1	NDUFB2
PTPRZ1	6.48e-190	-0.378781	0.057	0.248	1.43e-185	1	PTPRZ1
SMARCA1	7.88e-190	0.36819	0.478	0.272	1.74e-185	1	SMARCA1
JOSD2	1.15e-189	0.262612	0.351	0.162	2.54e-185	1	JOSD2
SYNGR1	1.94e-189	0.277222	0.332	0.15	4.28e-185	1	SYNGR1
LMNA	3.38e-189	0.358044	0.518	0.296	7.46e-185	1	LMNA
SYNE2	2.86e-188	-0.378721	0.132	0.345	6.31e-184	1	SYNE2
ASRGL1	7.58e-188	-0.336836	0.082	0.28	1.67e-183	1	ASRGL1
KAZN	4.14e-187	0.328618	0.389	0.198	9.13e-183	1	KAZN
SARAF	5.2e-186	-0.493427	0.619	0.745	1.15e-181	1	SARAF
LSM4	5.39e-186	-0.44613	0.797	0.887	1.19e-181	1	LSM4
RAB13	6.32e-186	0.362282	0.673	0.443	1.39e-181	1	RAB13
C2orf80	1.14e-185	0.317586	0.259	0.102	2.51e-181	1	C2orf80
BIRC5	1.53e-185	-0.774319	0.189	0.382	3.37e-181	1	BIRC5
TBCB	2.88e-185	-0.408432	0.755	0.852	6.36e-181	1	TBCB
DHRS3	1.2e-183	0.29083	0.215	0.075	2.64e-179	1	DHRS3
PPP1CC	1.94e-183	-0.437532	0.415	0.599	4.27e-179	1	PPP1CC
BEX4	5.31e-183	-0.46131	0.455	0.631	1.17e-178	1	BEX4
TMBIM4	5.43e-183	0.696498	0.545	0.348	1.2e-178	1	TMBIM4
PTTG1	1.12e-182	-1.07564	0.372	0.543	2.48e-178	1	PTTG1
STMN3	3.84e-182	-0.340486	0.094	0.292	8.46e-178	1	STMN3
RTN4	6.11e-182	-0.415705	0.826	0.914	1.35e-177	1	RTN4
TPX2	8.49e-182	-0.57326	0.097	0.286	1.87e-177	1	TPX2
HNRNPA0	1.63e-181	-0.361	0.881	0.936	3.6e-177	1	HNRNPA0
EIF1AY	2.38e-181	-0.314772	0.053	0.236	5.24e-177	1	EIF1AY
REST	4.32e-181	0.321705	0.443	0.243	9.53e-177	1	REST
FADS1	3.16e-180	-0.461767	0.257	0.461	6.97e-176	1	FADS1
MIAT	7.87e-180	-0.416705	0.102	0.3	1.74e-175	1	MIAT
EML4	3.05e-179	0.279546	0.326	0.151	6.72e-175	1	EML4
PPFIA2	3.32e-179	0.300167	0.286	0.122	7.32e-175	1	PPFIA2
SKA2	6.26e-179	-0.437545	0.405	0.586	1.38e-174	1	SKA2
BOD1	2.44e-177	-0.405444	0.335	0.533	5.38e-173	1	BOD1
IGSF8	3.98e-177	0.312133	0.372	0.185	8.79e-173	1	IGSF8
EIF2AK2	6.16e-177	0.328814	0.491	0.285	1.36e-172	1	EIF2AK2
GTSE1	1.19e-176	-0.432296	0.057	0.235	2.62e-172	1	GTSE1
SERPINH1	1.88e-176	0.326488	0.481	0.275	4.15e-172	1	SERPINH1
TNIK	2.83e-176	0.258006	0.296	0.128	6.24e-172	1	TNIK
TSPAN3	6.93e-176	-0.426165	0.49	0.651	1.53e-171	1	TSPAN3
AIF1L	1.06e-175	-0.332546	0.082	0.271	2.33e-171	1	AIF1L
NDUFA3	3.47e-175	0.336448	0.938	0.869	7.66e-171	1	NDUFA3
UBE2E3	6.3e-175	-0.421477	0.653	0.784	1.39e-170	1	UBE2E3
HCCS	1.05e-174	0.275006	0.328	0.155	2.31e-170	1	HCCS
MYO10	1.7e-174	-0.345916	0.075	0.263	3.76e-170	1	MYO10
DLK1	2.56e-174	0.305864	0.204	0.07	5.65e-170	1	DLK1
ATP5F1D	2.83e-172	0.372479	0.932	0.872	6.25e-168	1	ATP5F1D
APLP2	5.22e-172	0.427003	0.653	0.463	1.15e-167	1	APLP2
MYL12A	1.2e-171	0.367133	0.692	0.495	2.64e-167	1	MYL12A
FAM181A	2.09e-171	-0.308721	0.032	0.197	4.61e-167	1	FAM181A
RTN1	1.04e-170	-0.737937	0.087	0.265	2.3e-166	1	RTN1
KCNQ1OT1	1.66e-170	0.447765	0.799	0.623	3.66e-166	1	KCNQ1OT1
NASP	2.22e-170	-0.486464	0.619	0.76	4.9e-166	1	NASP
NAXE	2.65e-170	0.366046	0.644	0.443	5.84e-166	1	NAXE
AC069277.1	7.86e-170	-0.279907	0.032	0.198	1.73e-165	1	AC069277.1
RAN	9.03e-170	-0.392899	0.989	0.995	1.99e-165	1	RAN
RAB34	4.96e-169	0.281889	0.382	0.199	1.09e-164	1	RAB34
AURKB	1.23e-168	-0.458154	0.079	0.257	2.71e-164	1	AURKB
SORBS2	2e-168	-0.286711	0.041	0.21	4.42e-164	1	SORBS2
MRPL24	2.06e-168	0.323088	0.518	0.317	4.54e-164	1	MRPL24
CSRP2	2.89e-168	-0.392956	0.467	0.65	6.38e-164	1	CSRP2
ZFP36L1	5.07e-168	-0.551875	0.329	0.515	1.12e-163	1	ZFP36L1
DDR1	7.83e-167	-0.285047	0.066	0.245	1.73e-162	1	DDR1
CCNB2	2.15e-166	-0.542996	0.093	0.272	4.75e-162	1	CCNB2
RBP1	2.73e-166	0.263485	0.651	0.417	6.03e-162	1	RBP1
ZEB1	1.51e-165	-0.312215	0.081	0.264	3.33e-161	1	ZEB1
CELF4	1.81e-165	0.30092	0.405	0.208	4e-161	1	CELF4
PLK2	5.75e-165	0.312372	0.334	0.162	1.27e-160	1	PLK2
SSB	1.53e-164	-0.380626	0.719	0.834	3.38e-160	1	SSB
TCTEX1D2	1.61e-164	-0.409709	0.3	0.487	3.55e-160	1	TCTEX1D2
SPATS2L	2.11e-164	0.445464	0.484	0.295	4.66e-160	1	SPATS2L
AL359091.1	3.34e-164	-0.363729	0.052	0.222	7.37e-160	1	AL359091.1
MAP6	8.38e-164	-0.302767	0.058	0.23	1.85e-159	1	MAP6
IRS2	8.39e-164	0.32242	0.361	0.187	1.85e-159	1	IRS2
METRN	1.1e-163	-0.379832	0.132	0.322	2.43e-159	1	METRN
TPGS2	1.2e-161	-0.391617	0.407	0.587	2.65e-157	1	TPGS2
PAK2	2.52e-161	-0.393503	0.328	0.518	5.55e-157	1	PAK2
PBX3	3.82e-161	-0.413486	0.147	0.336	8.43e-157	1	PBX3
CDO1	9.87e-161	-0.312834	0.071	0.245	2.18e-156	1	CDO1
SOX3	1.01e-160	-0.405498	0.056	0.223	2.22e-156	1	SOX3
ZNF738	1.15e-160	-0.330303	0.13	0.32	2.55e-156	1	ZNF738
IFI44L	1.3e-160	0.294205	0.211	0.078	2.86e-156	1	IFI44L
SGO1	1.42e-160	-0.312232	0.048	0.212	3.12e-156	1	SGO1
TPPP3	1.48e-160	-0.36054	0.044	0.206	3.27e-156	1	TPPP3
CDK1	1.5e-159	-0.496878	0.084	0.257	3.31e-155	1	CDK1
ANKIB1	1.84e-159	0.263854	0.317	0.152	4.05e-155	1	ANKIB1
NDUFB1	2.86e-159	0.340553	0.893	0.786	6.31e-155	1	NDUFB1
EXOSC8	5.35e-158	-0.391399	0.268	0.459	1.18e-153	1	EXOSC8
CCDC34	6.12e-158	-0.436317	0.251	0.439	1.35e-153	1	CCDC34
EFNB3	8.72e-158	-0.340182	0.057	0.223	1.92e-153	1	EFNB3
GUK1	1.36e-157	0.296531	0.943	0.868	2.99e-153	1	GUK1
ARPP19	1.65e-157	-0.376944	0.442	0.612	3.63e-153	1	ARPP19
SFRP2	2.02e-157	-0.394846	0.071	0.241	4.46e-153	1	SFRP2
SELENOK	5.26e-157	-0.349418	0.667	0.793	1.16e-152	1	SELENOK
HNRNPA2B1	6.73e-157	-0.373289	0.95	0.97	1.48e-152	1	HNRNPA2B1
C16orf45	1.37e-156	-0.340638	0.132	0.318	3.02e-152	1	C16orf45
DLGAP5	1.94e-156	-0.372366	0.039	0.195	4.27e-152	1	DLGAP5
PBK	4.8e-156	-0.362035	0.054	0.217	1.06e-151	1	PBK
PAX3	1.13e-155	-0.295296	0.07	0.243	2.48e-151	1	PAX3
CYBA	3.68e-155	0.28113	0.305	0.142	8.12e-151	1	CYBA
SERINC2	7.69e-155	0.257646	0.302	0.143	1.7e-150	1	SERINC2
PNMA1	1.38e-154	-0.344843	0.172	0.362	3.03e-150	1	PNMA1
ARL4C	3.21e-154	-0.263791	0.043	0.202	7.08e-150	1	ARL4C
PIMREG	4.78e-154	-0.441146	0.082	0.25	1.05e-149	1	PIMREG
IAH1	9.43e-154	0.259203	0.381	0.201	2.08e-149	1	IAH1
UBE2T	1.09e-153	-0.472058	0.173	0.354	2.41e-149	1	UBE2T
NUF2	1.55e-153	-0.402339	0.059	0.222	3.42e-149	1	NUF2
HEBP2	1.19e-152	0.331764	0.504	0.317	2.62e-148	1	HEBP2
CKS1B	2.25e-152	-0.852854	0.571	0.668	4.96e-148	1	CKS1B
IFI27L2	3.35e-152	0.303354	0.702	0.497	7.38e-148	1	IFI27L2
CDC20	5.21e-152	-0.81503	0.147	0.319	1.15e-147	1	CDC20
CCNA2	9.18e-152	-0.300983	0.04	0.194	2.02e-147	1	CCNA2
TSC22D1	2.16e-151	-0.435304	0.56	0.693	4.76e-147	1	TSC22D1
PSRC1	7.74e-151	-0.395404	0.098	0.271	1.71e-146	1	PSRC1
AES	8.63e-151	0.286187	0.524	0.325	1.9e-146	1	AES
MIR99AHG	1.73e-150	0.330254	0.496	0.309	3.81e-146	1	MIR99AHG
MIEN1	2.72e-150	0.351869	0.709	0.533	5.99e-146	1	MIEN1
WRB	5.07e-150	-0.378469	0.264	0.452	1.12e-145	1	WRB
METTL9	1.51e-149	-0.376133	0.527	0.671	3.34e-145	1	METTL9
BUB3	3.76e-149	-0.455694	0.352	0.518	8.3e-145	1	BUB3
JAM2	4.89e-149	-0.251728	0.045	0.202	1.08e-144	1	JAM2
RGMA	1.05e-148	-0.293966	0.083	0.254	2.32e-144	1	RGMA
ASPM	2.16e-148	-0.407058	0.056	0.215	4.77e-144	1	ASPM
ATP6V0E2	5.89e-148	-0.373762	0.224	0.41	1.3e-143	1	ATP6V0E2
PRMT1	1.09e-147	-0.356544	0.782	0.865	2.41e-143	1	PRMT1
SSR2	1.97e-147	0.312577	0.949	0.899	4.34e-143	1	SSR2
NREP	3.37e-147	-0.467504	0.612	0.725	7.43e-143	1	NREP
FIGN	3.38e-147	-0.266673	0.061	0.225	7.46e-143	1	FIGN
PFN1	5.81e-147	0.289983	0.999	0.995	1.28e-142	1	PFN1
CNBP	2.02e-146	-0.352994	0.802	0.882	4.45e-142	1	CNBP
JPT1	4.84e-146	-0.405655	0.953	0.96	1.07e-141	1	JPT1
LSM5	8.4e-146	-0.367679	0.75	0.838	1.85e-141	1	LSM5
TRIM24	2.86e-145	-0.318729	0.135	0.314	6.31e-141	1	TRIM24
ZNF667-AS1	5.49e-145	-0.276467	0.058	0.216	1.21e-140	1	ZNF667-AS1
NUDT11	1.18e-144	-0.304639	0.107	0.281	2.6e-140	1	NUDT11
PNMA2	2.07e-144	-0.252741	0.044	0.196	4.56e-140	1	PNMA2
PTOV1	2.96e-144	-0.362123	0.609	0.734	6.54e-140	1	PTOV1
EIF3L	6.39e-144	-0.354461	0.866	0.917	1.41e-139	1	EIF3L
CXCR4	9.15e-144	-0.388041	0.104	0.274	2.02e-139	1	CXCR4
GNG5	1.68e-143	-0.392666	0.904	0.937	3.72e-139	1	GNG5
PNISR	1.83e-143	-0.338696	0.834	0.907	4.03e-139	1	PNISR
FHL1	2.83e-143	-0.377233	0.201	0.383	6.25e-139	1	FHL1
COX8A	6.85e-143	0.303055	0.986	0.967	1.51e-138	1	COX8A
ITGB8	1.37e-142	-0.320317	0.094	0.264	3.02e-138	1	ITGB8
WDR54	1.88e-142	-0.364933	0.285	0.468	4.14e-138	1	WDR54
TUBB4B	3.39e-142	-0.598619	0.508	0.633	7.48e-138	1	TUBB4B
TARS	5.79e-142	0.301001	0.49	0.305	1.28e-137	1	TARS
IGF2BP1	6.95e-142	-0.277191	0.089	0.256	1.53e-137	1	IGF2BP1
GABARAPL2	7.95e-142	-0.365583	0.73	0.822	1.75e-137	1	GABARAPL2
UROS	1.15e-141	0.306033	0.542	0.358	2.53e-137	1	UROS
DFFA	1.71e-141	0.306623	0.498	0.316	3.77e-137	1	DFFA
HIST1H2AC	2.99e-141	0.350283	0.499	0.308	6.6e-137	1	HIST1H2AC
SRGAP1	4.61e-141	-0.336177	0.15	0.329	1.02e-136	1	SRGAP1
ATP6V0E1	8.24e-141	0.303997	0.783	0.607	1.82e-136	1	ATP6V0E1
UBE2L6	1.55e-140	-0.350779	0.194	0.376	3.42e-136	1	UBE2L6
KLHL23	5.4e-140	-0.334878	0.191	0.374	1.19e-135	1	KLHL23
FKBP3	8.48e-140	-0.354102	0.736	0.833	1.87e-135	1	FKBP3
VBP1	1.43e-139	-0.361545	0.467	0.619	3.15e-135	1	VBP1
EFNB1	2.07e-139	-0.309794	0.125	0.298	4.56e-135	1	EFNB1
ATOX1	6.93e-139	0.294281	0.866	0.744	1.53e-134	1	ATOX1
DCTN2	1.04e-138	-0.377174	0.528	0.665	2.3e-134	1	DCTN2
SAE1	1.62e-138	-0.386754	0.291	0.464	3.57e-134	1	SAE1
MCRIP2	1.74e-138	0.263312	0.325	0.168	3.84e-134	1	MCRIP2
MT-ATP6	3.25e-138	0.312526	0.999	0.995	7.17e-134	1	MT-ATP6
FAM57B	6.47e-138	-0.33998	0.057	0.207	1.43e-133	1	FAM57B
TMX1	9.62e-138	-0.311435	0.144	0.319	2.12e-133	1	TMX1
C19orf70	1.34e-137	0.301215	0.698	0.513	2.96e-133	1	C19orf70
ARL6IP6	1.44e-137	-0.31117	0.164	0.341	3.17e-133	1	ARL6IP6
CDCA8	1.93e-137	-0.314966	0.048	0.194	4.25e-133	1	CDCA8
GDAP1L1	4.83e-137	-0.333202	0.067	0.22	1.07e-132	1	GDAP1L1
PPA1	4.83e-137	-0.37057	0.516	0.656	1.07e-132	1	PPA1
MTCH1	6.45e-137	-0.339744	0.635	0.752	1.42e-132	1	MTCH1
TAF7	1.71e-136	-0.348024	0.624	0.744	3.77e-132	1	TAF7
H2AFV	1.47e-135	-0.406559	0.72	0.807	3.23e-131	1	H2AFV
LY6H	2.48e-135	-0.43947	0.075	0.229	5.46e-131	1	LY6H
TSPAN5	1e-134	-0.290909	0.089	0.25	2.21e-130	1	TSPAN5
ARL3	1.15e-134	-0.338608	0.66	0.763	2.54e-130	1	ARL3
SDHB	1.64e-134	0.295556	0.532	0.351	3.61e-130	1	SDHB
CCNB1	1.87e-134	-0.695099	0.144	0.303	4.12e-130	1	CCNB1
GMNN	2.31e-133	-0.349041	0.17	0.346	5.09e-129	1	GMNN
TTC3	2.53e-133	-0.413219	0.833	0.889	5.58e-129	1	TTC3
TCEAL2	2.68e-133	-0.302401	0.064	0.214	5.91e-129	1	TCEAL2
BANF1	3e-133	-0.329645	0.86	0.919	6.62e-129	1	BANF1
BCL11A	2e-132	-0.332765	0.101	0.262	4.42e-128	1	BCL11A
ASCL1	8.49e-132	-0.271201	0.027	0.16	1.87e-127	1	ASCL1
UBE2I	9.51e-132	-0.315488	0.785	0.861	2.1e-127	1	UBE2I
UBE2C	2.69e-131	-1.36825	0.377	0.499	5.93e-127	1	UBE2C
SINHCAF	2.89e-131	-0.427007	0.404	0.548	6.38e-127	1	SINHCAF
HES6	3.6e-131	-0.856304	0.251	0.421	7.95e-127	1	HES6
SMARCB1	5.73e-131	-0.333804	0.674	0.776	1.26e-126	1	SMARCB1
PSAT1	5.74e-131	-0.371431	0.198	0.373	1.27e-126	1	PSAT1
HNRNPH3	1.76e-130	-0.350384	0.639	0.75	3.88e-126	1	HNRNPH3
2022-09-07	3.22e-130	-0.321933	0.83	0.903	7.11e-126	1	2022-09-07
ZEB2	5.38e-130	0.322337	0.502	0.333	1.19e-125	1	ZEB2
OLFM1	1.86e-129	-0.265618	0.043	0.182	4.1e-125	1	OLFM1
BEX2	7.1e-129	-0.442524	0.278	0.449	1.57e-124	1	BEX2
LMNB1	8.58e-129	-0.29096	0.116	0.28	1.89e-124	1	LMNB1
CHD7	1.44e-128	-0.334461	0.222	0.396	3.17e-124	1	CHD7
CENPW	1.54e-128	-0.380507	0.175	0.345	3.39e-124	1	CENPW
CENPA	1.14e-127	-0.293162	0.037	0.171	2.51e-123	1	CENPA
ATAT1	2.1e-127	-0.420366	0.297	0.456	4.63e-123	1	ATAT1
RPA3	2.17e-127	-0.418041	0.37	0.518	4.78e-123	1	RPA3
SNRPG	3e-127	-0.294966	0.914	0.957	6.61e-123	1	SNRPG
CENPK	2.03e-126	-0.284602	0.092	0.248	4.47e-122	1	CENPK
PGD	2.28e-126	0.312865	0.701	0.543	5.03e-122	1	PGD
ST13	8.04e-126	0.283804	0.961	0.933	1.77e-121	1	ST13
RRM1	1.21e-125	-0.298941	0.14	0.306	2.67e-121	1	RRM1
CENPE	1.66e-125	-0.333655	0.051	0.189	3.66e-121	1	CENPE
PTMA	4.53e-125	-0.265501	1	0.999	9.99e-121	1	PTMA
FGFR1	1.26e-124	-0.281815	0.135	0.3	2.78e-120	1	FGFR1
DTD1	1.58e-124	-0.34283	0.248	0.415	3.48e-120	1	DTD1
PTGES2	8.58e-124	0.251319	0.41	0.245	1.89e-119	1	PTGES2
OARD1	1.37e-123	-0.295945	0.191	0.36	3.03e-119	1	OARD1
CDKN3	1.79e-123	-0.430313	0.101	0.251	3.94e-119	1	CDKN3
YWHAB	2.34e-123	-0.339838	0.744	0.825	5.16e-119	1	YWHAB
GAMT	6.04e-123	0.255716	0.487	0.31	1.33e-118	1	GAMT
MGST1	6.2e-123	-0.40282	0.105	0.259	1.37e-118	1	MGST1
ODC1	3.31e-122	-0.38928	0.38	0.53	7.3e-118	1	ODC1
R3HDM1	3.39e-122	0.2511	0.333	0.183	7.48e-118	1	R3HDM1
PLP1	3.58e-122	-0.290209	0.03	0.157	7.89e-118	1	PLP1
HSPA8	5.09e-122	-0.3606	0.955	0.976	1.12e-117	1	HSPA8
FXYD7	9.7e-122	-0.266883	0.046	0.18	2.14e-117	1	FXYD7
DDT	1.07e-121	0.313871	0.761	0.614	2.35e-117	1	DDT
WASF2	1.52e-121	0.2735	0.566	0.386	3.35e-117	1	WASF2
CENPU	1.83e-121	-0.332554	0.141	0.305	4.04e-117	1	CENPU
KHDRBS1	1.99e-121	-0.309671	0.809	0.882	4.39e-117	1	KHDRBS1
CENPM	2.4e-121	-0.292885	0.099	0.251	5.29e-117	1	CENPM
NEFL	4.38e-121	-0.612856	0.111	0.262	9.66e-117	1	NEFL
MORF4L2	7.57e-121	-0.312511	0.752	0.839	1.67e-116	1	MORF4L2
KIF20B	7.83e-121	-0.282683	0.079	0.225	1.73e-116	1	KIF20B
CYP26A1	1.16e-120	-0.538394	0.025	0.146	2.56e-116	1	CYP26A1
HACD3	1.17e-120	-0.362859	0.46	0.603	2.57e-116	1	HACD3
IRX2	2.09e-120	-0.268741	0.107	0.264	4.6e-116	1	IRX2
SSRP1	2.86e-120	-0.359764	0.45	0.587	6.3e-116	1	SSRP1
PBX1	2.9e-120	-0.404174	0.574	0.692	6.39e-116	1	PBX1
CRELD2	5.06e-120	0.273064	0.425	0.261	1.12e-115	1	CRELD2
SDC2	5.74e-120	-0.281712	0.109	0.264	1.27e-115	1	SDC2
SCD5	5.95e-120	-0.28558	0.121	0.278	1.31e-115	1	SCD5
ZIC1	3.4e-119	-0.276183	0.054	0.19	7.5e-115	1	ZIC1
KIF2C	6.18e-119	-0.252361	0.041	0.171	1.36e-114	1	KIF2C
NSG2	1.53e-118	-0.444813	0.063	0.198	3.38e-114	1	NSG2
SPC25	2.13e-118	-0.27602	0.061	0.199	4.7e-114	1	SPC25
ZNF428	3.81e-118	-0.353573	0.794	0.856	8.41e-114	1	ZNF428
EEF1B2	5.77e-118	0.259542	0.982	0.961	1.27e-113	1	EEF1B2
MINOS1	7.01e-118	0.297372	0.814	0.684	1.55e-113	1	MINOS1
CDCA3	1.06e-117	-0.324307	0.06	0.195	2.33e-113	1	CDCA3
RUFY3	1.35e-117	-0.352421	0.178	0.337	2.97e-113	1	RUFY3
VAPA	2.18e-117	-0.320493	0.547	0.676	4.81e-113	1	VAPA
DRAXIN	2.53e-117	-0.258643	0.073	0.216	5.58e-113	1	DRAXIN
ZWINT	3.21e-117	-0.334833	0.134	0.29	7.09e-113	1	ZWINT
AURKA	3.89e-117	-0.355969	0.065	0.201	8.57e-113	1	AURKA
ELAVL2	6.62e-117	-0.332565	0.099	0.245	1.46e-112	1	ELAVL2
CENPN	1.04e-116	-0.302187	0.125	0.279	2.29e-112	1	CENPN
INSIG1	1.76e-116	0.302344	0.273	0.141	3.89e-112	1	INSIG1
NEFM	4.47e-116	-0.82306	0.102	0.245	9.86e-112	1	NEFM
UBE2V2	4.54e-116	-0.313117	0.574	0.696	1e-111	1	UBE2V2
HNRNPR	7.79e-116	-0.311143	0.772	0.863	1.72e-111	1	HNRNPR
IER3	4.5e-115	0.255732	0.252	0.123	9.93e-111	1	IER3
NONO	7.03e-115	-0.331229	0.667	0.76	1.55e-110	1	NONO
RHEB	1.4e-114	-0.33594	0.526	0.65	3.08e-110	1	RHEB
HMGN2	1.96e-114	-0.576805	0.983	0.984	4.33e-110	1	HMGN2
HNRNPA1	2.33e-114	-0.286985	0.999	0.998	5.15e-110	1	HNRNPA1
NDUFAF8	3.04e-114	0.28601	0.65	0.483	6.71e-110	1	NDUFAF8
MVD	5.26e-114	0.503737	0.46	0.315	1.16e-109	1	MVD
SYT11	3.33e-113	-0.30853	0.203	0.363	7.34e-109	1	SYT11
SYT1	4.88e-113	-0.511206	0.239	0.396	1.08e-108	1	SYT1
MRPL20	5.09e-113	0.266434	0.869	0.762	1.12e-108	1	MRPL20
NCAM1	5.22e-113	-0.357621	0.186	0.342	1.15e-108	1	NCAM1
RAD23B	7.99e-113	-0.321934	0.394	0.543	1.76e-108	1	RAD23B
TMBIM6	1e-112	-0.317569	0.674	0.778	2.21e-108	1	TMBIM6
TSHZ2	2.56e-112	0.270078	0.423	0.262	5.65e-108	1	TSHZ2
CD99	9.97e-112	0.328146	0.818	0.695	2.2e-107	1	CD99
C6orf48	1.48e-111	0.281713	0.815	0.676	3.27e-107	1	C6orf48
ACP1	2.58e-111	-0.30053	0.646	0.746	5.69e-107	1	ACP1
SNRPB	3.81e-111	-0.391142	0.715	0.785	8.4e-107	1	SNRPB
KNSTRN	7.51e-111	-0.281531	0.078	0.214	1.66e-106	1	KNSTRN
HIGD2A	1.27e-110	0.274555	0.874	0.792	2.8e-106	1	HIGD2A
DDX39A	2.43e-110	-0.318246	0.201	0.357	5.35e-106	1	DDX39A
H2AFX	3.45e-110	-0.399307	0.192	0.342	7.61e-106	1	H2AFX
ZFP36	4.69e-110	0.250546	0.208	0.094	1.03e-105	1	ZFP36
SNRPD1	8.21e-110	-0.318764	0.889	0.927	1.81e-105	1	SNRPD1
HMMR	9.01e-110	-0.319767	0.066	0.197	1.99e-105	1	HMMR
SEC11C	1e-109	-0.35763	0.335	0.482	2.21e-105	1	SEC11C
TSEN34	1.36e-109	0.286021	0.595	0.434	3e-105	1	TSEN34
HAUS1	1.79e-109	-0.322687	0.304	0.461	3.96e-105	1	HAUS1
WDR34	2.85e-109	-0.312463	0.204	0.358	6.29e-105	1	WDR34
SGO2	8.48e-109	-0.328257	0.079	0.213	1.87e-104	1	SGO2
IER2	1.54e-108	0.404643	0.809	0.713	3.39e-104	1	IER2
MT-ND6	1.63e-108	0.310311	0.534	0.372	3.59e-104	1	MT-ND6
H1FX	2.59e-108	-0.352398	0.498	0.626	5.7e-104	1	H1FX
CYCS	4.17e-108	0.340976	0.847	0.778	9.2e-104	1	CYCS
LRRN1	9.37e-108	-0.257689	0.11	0.255	2.07e-103	1	LRRN1
GGH	1.17e-107	-0.285276	0.177	0.333	2.58e-103	1	GGH
ISYNA1	1.24e-107	-0.324854	0.204	0.357	2.74e-103	1	ISYNA1
ARL4A	1.26e-107	-0.419083	0.303	0.452	2.78e-103	1	ARL4A
COA1	8.63e-107	-0.310403	0.315	0.466	1.9e-102	1	COA1
PCBP1	1.68e-106	-0.279358	0.783	0.862	3.71e-102	1	PCBP1
MCM7	6.28e-106	-0.374056	0.246	0.399	1.38e-101	1	MCM7
TIMM8B	9.43e-106	0.273531	0.883	0.809	2.08e-101	1	TIMM8B
BSG	2.54e-105	-0.280248	0.844	0.903	5.61e-101	1	BSG
TTR	3.58e-105	-0.755108	0.098	0.235	7.9e-101	1	TTR
C9orf16	4.97e-105	0.25944	0.892	0.813	1.1e-100	1	C9orf16
RARRES2	5.16e-105	-0.52988	0.176	0.318	1.14e-100	1	RARRES2
TCEAL5	5.07e-104	0.260106	0.227	0.11	1.12e-99	1	TCEAL5
NDUFA8	5.81e-104	0.307437	0.776	0.658	1.28e-99	1	NDUFA8
MIER1	6.84e-104	0.259113	0.465	0.309	1.51e-99	1	MIER1
AHI1	8.43e-104	0.257752	0.365	0.22	1.86e-99	1	AHI1
SLC25A5	9.2e-104	0.292479	0.926	0.884	2.03e-99	1	SLC25A5
SLC25A3	1.24e-103	0.270885	0.958	0.937	2.75e-99	1	SLC25A3
ITSN1	1.4e-103	-0.285822	0.19	0.341	3.09e-99	1	ITSN1
ENSA	1.55e-103	0.268412	0.713	0.558	3.41e-99	1	ENSA
AP1S2	1.95e-103	0.294598	0.711	0.547	4.31e-99	1	AP1S2
CENPH	2.84e-103	-0.271872	0.14	0.286	6.27e-99	1	CENPH
SLC25A11	2.88e-103	0.284494	0.65	0.497	6.36e-99	1	SLC25A11
NDUFS2	2.94e-103	0.279232	0.769	0.641	6.48e-99	1	NDUFS2
DDOST	3.05e-103	0.265832	0.586	0.424	6.73e-99	1	DDOST
RAB11A	5.43e-103	-0.308196	0.395	0.538	1.2e-98	1	RAB11A
TPRKB	1.21e-102	-0.308006	0.351	0.498	2.66e-98	1	TPRKB
PTTG1IP	1.55e-102	-0.320027	0.322	0.472	3.43e-98	1	PTTG1IP
ANKRD12	1.6e-102	-0.331289	0.315	0.463	3.54e-98	1	ANKRD12
SMARCA5	2.09e-102	-0.325027	0.416	0.549	4.61e-98	1	SMARCA5
AUTS2	2.84e-102	-0.252947	0.125	0.269	6.26e-98	1	AUTS2
JUN	2.83e-101	-0.387805	0.576	0.717	6.25e-97	1	JUN
FEZ1	1.19e-100	-0.362197	0.678	0.771	2.63e-96	1	FEZ1
SMC2	1.81e-100	-0.299413	0.181	0.33	3.99e-96	1	SMC2
SVBP	2.73e-100	-0.34986	0.52	0.635	6.03e-96	1	SVBP
SFRP1	8.43e-100	-0.352899	0.102	0.238	1.86e-95	1	SFRP1
ATP5MC1	1.24e-99	0.291216	0.891	0.821	2.74e-95	1	ATP5MC1
SYAP1	1.24e-99	0.251291	0.522	0.362	2.74e-95	1	SYAP1
TYMS	3.85e-99	-0.438901	0.274	0.411	8.49e-95	1	TYMS
PAIP2	1.73e-98	-0.266121	0.724	0.814	3.81e-94	1	PAIP2
HLA-B	1.76e-98	0.25541	0.287	0.157	3.89e-94	1	HLA-B
ABRACL	2.17e-98	-0.281811	0.188	0.333	4.79e-94	1	ABRACL
GINS2	6.28e-98	-0.338742	0.193	0.342	1.38e-93	1	GINS2
SRGAP3	6.84e-98	-0.303085	0.225	0.377	1.51e-93	1	SRGAP3
MKRN1	1.7e-97	-0.296867	0.298	0.446	3.75e-93	1	MKRN1
HILPDA	1.77e-97	-0.452354	0.229	0.374	3.9e-93	1	HILPDA
PGM2L1	1.98e-97	-0.312242	0.134	0.271	4.38e-93	1	PGM2L1
ACTL6A	4.35e-97	-0.272204	0.207	0.353	9.6e-93	1	ACTL6A
KMT2E	8.79e-97	-0.318523	0.5	0.62	1.94e-92	1	KMT2E
MRPS6	9.87e-97	-0.312067	0.492	0.612	2.18e-92	1	MRPS6
MYEF2	3.03e-96	-0.276479	0.204	0.35	6.68e-92	1	MYEF2
GDI1	4.42e-96	-0.365938	0.401	0.526	9.74e-92	1	GDI1
LSM2	1.1e-95	-0.276616	0.586	0.691	2.43e-91	1	LSM2
DPYSL2	2.47e-95	-0.323219	0.387	0.525	5.46e-91	1	DPYSL2
ARPC2	2.49e-95	0.253808	0.944	0.901	5.5e-91	1	ARPC2
SRPK1	4.12e-95	-0.282135	0.247	0.391	9.09e-91	1	SRPK1
RRM2	6.56e-95	-0.287352	0.092	0.222	1.45e-90	1	RRM2
HSPE1	6.77e-95	-0.331078	0.923	0.955	1.49e-90	1	HSPE1
POU2F2	1.02e-94	-0.337855	0.038	0.145	2.25e-90	1	POU2F2
MAPT	1.76e-94	-0.260094	0.038	0.146	3.87e-90	1	MAPT
MLF1	2.64e-94	-0.306058	0.216	0.359	5.83e-90	1	MLF1
LBR	4.97e-94	-0.260662	0.157	0.298	1.1e-89	1	LBR
AL139246.5	5.78e-94	-0.253864	0.041	0.151	1.28e-89	1	AL139246.5
HMGN3	1.78e-93	0.324967	0.926	0.882	3.93e-89	1	HMGN3
CFAP36	4.35e-93	-0.275259	0.23	0.373	9.59e-89	1	CFAP36
PSME1	1.01e-92	0.26859	0.537	0.386	2.23e-88	1	PSME1
PXMP2	1.82e-92	-0.267558	0.189	0.331	4.02e-88	1	PXMP2
UBE2D2	4.43e-92	-0.268298	0.668	0.753	9.78e-88	1	UBE2D2
CHORDC1	6.7e-92	-0.250816	0.169	0.31	1.48e-87	1	CHORDC1
XRCC6	1.25e-91	-0.277715	0.715	0.791	2.76e-87	1	XRCC6
TCEA1	1.74e-91	-0.284378	0.606	0.71	3.84e-87	1	TCEA1
KPNB1	2.68e-91	-0.306824	0.463	0.579	5.92e-87	1	KPNB1
CXXC5	3.66e-91	-0.263196	0.182	0.326	8.08e-87	1	CXXC5
TTC9B	4.22e-91	-0.281573	0.05	0.159	9.32e-87	1	TTC9B
TMPO	7.81e-91	-0.332743	0.313	0.45	1.72e-86	1	TMPO
DTYMK	9.74e-91	-0.362504	0.355	0.476	2.15e-86	1	DTYMK
RND2	4.16e-90	-0.256058	0.147	0.281	9.17e-86	1	RND2
TBPL1	1.07e-89	-0.253832	0.208	0.352	2.37e-85	1	TBPL1
DCTN3	1.3e-89	-0.316503	0.602	0.685	2.87e-85	1	DCTN3
CKAP2	1.36e-89	-0.369491	0.237	0.368	2.99e-85	1	CKAP2
CTNNAL1	5.36e-89	-0.276849	0.187	0.325	1.18e-84	1	CTNNAL1
UCHL1	5.87e-89	-0.489493	0.85	0.876	1.3e-84	1	UCHL1
PYURF	9.81e-89	0.269067	0.733	0.595	2.16e-84	1	PYURF
HDDC2	1.04e-88	0.255872	0.584	0.442	2.29e-84	1	HDDC2
KRAS	1.3e-88	-0.263596	0.278	0.422	2.87e-84	1	KRAS
YAF2	1.38e-88	-0.264468	0.183	0.32	3.05e-84	1	YAF2
CCT2	1.62e-88	-0.284623	0.713	0.794	3.57e-84	1	CCT2
ACYP1	1.89e-88	-0.274038	0.228	0.368	4.18e-84	1	ACYP1
PCLAF	3.92e-88	-0.567849	0.298	0.425	8.64e-84	1	PCLAF
PLK1	4.7e-88	-0.37683	0.092	0.21	1.04e-83	1	PLK1
KIF22	5.72e-88	-0.278083	0.162	0.294	1.26e-83	1	KIF22
SNRPB2	1.63e-87	-0.263691	0.765	0.83	3.6e-83	1	SNRPB2
ATP5MC3	2.88e-87	0.264382	0.979	0.97	6.35e-83	1	ATP5MC3
NHP2	5.99e-87	0.254746	0.908	0.862	1.32e-82	1	NHP2
ZC2HC1A	7.39e-87	-0.301079	0.169	0.299	1.63e-82	1	ZC2HC1A
NKAIN4	9.04e-87	-0.265305	0.113	0.24	1.99e-82	1	NKAIN4
DPY30	1.07e-86	-0.272026	0.512	0.628	2.36e-82	1	DPY30
GLUL	1.67e-86	-0.307563	0.354	0.488	3.68e-82	1	GLUL
EPB41	1.8e-86	-0.312217	0.152	0.282	3.98e-82	1	EPB41
BZW1	4.16e-86	-0.280193	0.428	0.555	9.18e-82	1	BZW1
RRAGA	5.07e-86	0.275087	0.575	0.436	1.12e-81	1	RRAGA
TRAPPC1	7.17e-86	-0.268049	0.77	0.83	1.58e-81	1	TRAPPC1
PEA15	9.09e-86	-0.468175	0.291	0.417	2e-81	1	PEA15
ATXN10	1.06e-85	-0.305747	0.409	0.532	2.34e-81	1	ATXN10
NDUFB5	1.48e-85	0.254702	0.711	0.578	3.26e-81	1	NDUFB5
PRMT2	2.38e-84	-0.300774	0.361	0.488	5.24e-80	1	PRMT2
OSTC	6.54e-84	0.288	0.758	0.643	1.44e-79	1	OSTC
DST	2.66e-83	-0.268784	0.19	0.325	5.86e-79	1	DST
DNAJC9	6.66e-83	-0.269882	0.221	0.36	1.47e-78	1	DNAJC9
ZNF106	1.17e-82	0.262661	0.48	0.345	2.59e-78	1	ZNF106
KLC1	3.24e-82	-0.333331	0.263	0.389	7.15e-78	1	KLC1
PCNA	6.21e-82	-0.311621	0.237	0.368	1.37e-77	1	PCNA
EIF1AX	1.51e-81	-0.276017	0.526	0.628	3.33e-77	1	EIF1AX
GNAI2	9.42e-81	-0.276136	0.297	0.428	2.08e-76	1	GNAI2
FABP7	1.33e-80	-0.499969	0.118	0.236	2.93e-76	1	FABP7
RSRC2	3.36e-80	-0.263534	0.666	0.754	7.41e-76	1	RSRC2
RBMX	3.27e-79	-0.280459	0.813	0.857	7.22e-75	1	RBMX
FAM133B	9.48e-79	-0.266385	0.498	0.607	2.09e-74	1	FAM133B
TMEM160	1.93e-78	-0.276243	0.532	0.632	4.25e-74	1	TMEM160
SCG2	3.53e-78	-0.290704	0.019	0.102	7.78e-74	1	SCG2
TMEM14A	1.27e-77	-0.25204	0.199	0.327	2.8e-73	1	TMEM14A
KIF1A	1.7e-77	-0.261077	0.225	0.358	3.75e-73	1	KIF1A
THSD7A	5.18e-77	-0.314072	0.097	0.208	1.14e-72	1	THSD7A
CALR	5.58e-77	0.281208	0.76	0.653	1.23e-72	1	CALR
NHLH1	1.12e-76	-0.554497	0.038	0.128	2.48e-72	1	NHLH1
CFDP1	1.36e-76	-0.267949	0.615	0.701	2.99e-72	1	CFDP1
PHLDA1	4.02e-76	-0.281965	0.105	0.219	8.87e-72	1	PHLDA1
LYPD1	7.86e-76	-0.297567	0.078	0.185	1.73e-71	1	LYPD1
STARD3NL	8.2e-76	-0.256436	0.274	0.403	1.81e-71	1	STARD3NL
TFAP2A	1.1e-75	-0.301629	0.064	0.164	2.42e-71	1	TFAP2A
PUF60	1.36e-75	-0.250469	0.662	0.738	3e-71	1	PUF60
ERG28	1.47e-75	0.428724	0.557	0.442	3.25e-71	1	ERG28
CCT5	3.51e-75	-0.273117	0.663	0.742	7.74e-71	1	CCT5
ZCRB1	3.68e-75	-0.266712	0.558	0.643	8.11e-71	1	ZCRB1
PGRMC1	1.78e-74	-0.263132	0.428	0.544	3.92e-70	1	PGRMC1
ATP6V1G2	3.77e-74	-0.250995	0.12	0.233	8.32e-70	1	ATP6V1G2
SRSF3	1.74e-73	-0.288071	0.904	0.928	3.85e-69	1	SRSF3
PCM1	1.8e-72	-0.26812	0.432	0.545	3.98e-68	1	PCM1
HPF1	1.97e-72	-0.258725	0.382	0.501	4.34e-68	1	HPF1
BCL7A	2.91e-72	-0.26956	0.26	0.384	6.42e-68	1	BCL7A
PAPOLA	9.02e-72	-0.253247	0.527	0.625	1.99e-67	1	PAPOLA
CLNS1A	4.08e-71	-0.275749	0.547	0.624	9e-67	1	CLNS1A
ZNF292	5.31e-71	-0.259564	0.375	0.497	1.17e-66	1	ZNF292
AP3S1	7.84e-71	-0.251618	0.375	0.494	1.73e-66	1	AP3S1
ANP32A	6.86e-70	-0.258733	0.562	0.653	1.51e-65	1	ANP32A
KIF1B	1e-69	-0.264848	0.321	0.44	2.21e-65	1	KIF1B
CRISPLD1	2.46e-69	0.301426	0.27	0.166	5.42e-65	1	CRISPLD1
SEC62	5.35e-69	-0.259611	0.764	0.815	1.18e-64	1	SEC62
MAGED2	2.37e-68	-0.286745	0.705	0.766	5.23e-64	1	MAGED2
ID1	6.23e-68	-0.379649	0.164	0.278	1.38e-63	1	ID1
VPS35	1.36e-67	-0.254883	0.404	0.518	3e-63	1	VPS35
RSBN1	6.05e-67	-0.255016	0.227	0.345	1.33e-62	1	RSBN1
DHX36	6.88e-67	0.259598	0.605	0.484	1.52e-62	1	DHX36
SCOC	1.42e-66	-0.261052	0.37	0.481	3.14e-62	1	SCOC
PARP1	1.93e-66	-0.281031	0.786	0.841	4.26e-62	1	PARP1
CAMTA1	1.99e-66	-0.250124	0.848	0.887	4.38e-62	1	CAMTA1
MANF	2.77e-66	0.260758	0.618	0.498	6.11e-62	1	MANF
GAPDH	5.6e-66	-0.256625	1	1	1.24e-61	1	GAPDH
NDUFA5	9.36e-65	-0.261329	0.52	0.61	2.06e-60	1	NDUFA5
DNAJB6	6.52e-64	-0.270057	0.621	0.694	1.44e-59	1	DNAJB6
CENPX	1.97e-63	-0.264907	0.505	0.598	4.35e-59	1	CENPX
MEAF6	6.24e-63	-0.261502	0.51	0.602	1.38e-58	1	MEAF6
GPC2	1.84e-62	-0.277222	0.161	0.264	4.06e-58	1	GPC2
HOTAIRM1	1.12e-61	-0.32425	0.115	0.214	2.47e-57	1	HOTAIRM1
HSPD1	7.65e-61	-0.280944	0.903	0.943	1.69e-56	1	HSPD1
STIP1	6.1e-60	-0.253873	0.479	0.568	1.34e-55	1	STIP1
TPM4	9.72e-60	0.26345	0.683	0.574	2.14e-55	1	TPM4
SMARCA4	1.39e-57	-0.263606	0.532	0.606	3.07e-53	1	SMARCA4
BNIP3L	3.59e-57	-0.28123	0.649	0.713	7.91e-53	1	BNIP3L
IGFBP5	3.85e-55	-0.41354	0.066	0.15	8.49e-51	1	IGFBP5
DYNC1I2	3.9e-54	-0.276316	0.647	0.705	8.59e-50	1	DYNC1I2
PCDH9	3.95e-54	0.255774	0.408	0.298	8.72e-50	1	PCDH9
SOX11	7.37e-53	-0.538764	0.672	0.735	1.62e-48	1	SOX11
PCBP4	8.48e-53	-0.35734	0.337	0.425	1.87e-48	1	PCBP4
CRABP1	1.2e-52	-0.985349	0.87	0.873	2.65e-48	1	CRABP1
LINC00461	5.06e-51	-0.263896	0.302	0.402	1.12e-46	1	LINC00461
ANP32E	8.36e-51	-0.322404	0.478	0.544	1.84e-46	1	ANP32E
S100A10	1.68e-50	-0.268267	0.038	0.106	3.7e-46	1	S100A10
ARL6IP5	1.82e-48	-0.255685	0.505	0.574	4.02e-44	1	ARL6IP5
PTN	4.31e-46	-1.19899	0.394	0.46	9.5e-42	1	PTN
SMIM10L1	1.54e-45	0.261197	0.509	0.411	3.4e-41	1	SMIM10L1
ETFB	3.62e-44	-0.361765	0.556	0.604	7.97e-40	1	ETFB
LHX5-AS1	9.07e-43	-0.318861	0.057	0.122	2e-38	1	LHX5-AS1
NPC2	3.59e-42	-0.288011	0.562	0.608	7.91e-38	1	NPC2
TIMP1	1.6e-41	0.348715	0.366	0.272	3.52e-37	1	TIMP1
DBI	6.59e-38	-0.273387	0.84	0.877	1.45e-33	1	DBI
DUT	2.67e-35	-0.287358	0.511	0.561	5.89e-31	1	DUT
TM7SF2	2.86e-33	0.278107	0.395	0.323	6.3e-29	1	TM7SF2
NUCKS1	2.53e-30	-0.288435	0.975	0.977	5.59e-26	1	NUCKS1
S100B	1.42e-27	-0.430549	0.121	0.18	3.14e-23	1	S100B
INA	1.12e-26	-0.254189	0.215	0.274	2.46e-22	1	INA
S100A6	1.39e-26	-0.63229	0.297	0.212	3.08e-22	1	S100A6
FDPS	3.57e-25	0.357188	0.781	0.758	7.87e-21	1	FDPS
HIST1H4C	5.89e-25	-1.55352	0.845	0.849	1.3e-20	1	HIST1H4C
BNIP3	2.17e-20	-0.678004	0.621	0.637	4.79e-16	1	BNIP3
LITAF	1.59e-17	-0.359893	0.342	0.375	3.5e-13	1	LITAF
DDIT4	5e-15	-0.574829	0.489	0.507	1.1e-10	1	DDIT4
IGFBP2	5.05e-11	-0.279575	0.584	0.581	1.11e-06	1	IGFBP2
C1orf61	2.75e-09	-0.366687	0.635	0.528	6.07e-05	1	C1orf61
ENO1	0.000207956	-0.296257	0.995	0.989	1	1	ENO1
SOX4	0.000440032	-0.395695	0.975	0.946	1	1	SOX4
STMN2.1	0	2.84389	0.996	0.398	0	2	STMN2
GAP43.1	0	2.24158	0.975	0.394	0	2	GAP43
RTN1.1	0	1.8905	0.788	0.116	0	2	RTN1
STMN4.1	0	1.86667	0.858	0.284	0	2	STMN4
TUBB2B.1	0	1.62898	0.999	0.914	0	2	TUBB2B
PCSK1N.1	0	1.59858	0.904	0.426	0	2	PCSK1N
DCX.1	0	1.53921	0.836	0.245	0	2	DCX
SOX4.1	0	1.51652	0.999	0.942	0	2	SOX4
GNG3.1	0	1.50138	0.805	0.263	0	2	GNG3
MLLT11	0	1.3923	1	0.947	0	2	MLLT11
TUBA1A.1	0	1.37244	1	0.999	0	2	TUBA1A
NEFM.1	0	1.32961	0.521	0.154	0	2	NEFM
NSG1	0	1.31306	0.78	0.289	0	2	NSG1
NSG2.1	0	1.31019	0.627	0.078	0	2	NSG2
UCHL1.1	0	1.28373	0.991	0.846	0	2	UCHL1
SYT1.1	0	1.26205	0.736	0.289	0	2	SYT1
GPM6A.1	0	1.23847	0.637	0.231	0	2	GPM6A
PEG10.1	0	1.22806	0.685	0.47	0	2	PEG10
TUBB2A.1	0	1.22358	0.944	0.601	0	2	TUBB2A
APLP1.1	0	1.21146	0.768	0.337	0	2	APLP1
NEFL.1	0	1.16156	0.509	0.176	0	2	NEFL
RAB3A	0	1.14925	0.714	0.245	0	2	RAB3A
ETFB.1	0	1.1442	0.837	0.545	0	2	ETFB
PAFAH1B3.1	0	1.10968	0.962	0.714	0	2	PAFAH1B3
ELAVL4.1	0	1.09857	0.638	0.135	0	2	ELAVL4
VAMP2	0	1.08829	0.978	0.763	0	2	VAMP2
RBFOX2	0	1.07419	0.713	0.293	0	2	RBFOX2
CXADR.1	0	1.06949	0.792	0.421	0	2	CXADR
CRMP1.1	0	1.0669	0.838	0.471	0	2	CRMP1
BEX1.1	0	1.03593	0.929	0.564	0	2	BEX1
TERF2IP	0	1.0292	0.95	0.682	0	2	TERF2IP
SCG3.1	0	1.02153	0.637	0.157	0	2	SCG3
CD24.1	0	1.00302	0.988	0.741	0	2	CD24
MAP1B.1	0	1.00256	1	0.952	0	2	MAP1B
INA.1	0	1.00239	0.632	0.187	0	2	INA
MAP2.1	0	0.98607	0.76	0.398	0	2	MAP2
SOX11.1	0	0.978292	0.937	0.679	0	2	SOX11
YWHAH.1	0	0.95359	0.941	0.704	0	2	YWHAH
TTC9B.1	0	0.946058	0.513	0.061	0	2	TTC9B
BASP1	0	0.942729	0.869	0.595	0	2	BASP1
TAGLN3.1	0	0.912261	0.799	0.369	0	2	TAGLN3
NREP.1	0	0.899468	0.915	0.659	0	2	NREP
CCNI.1	0	0.877213	0.997	0.943	0	2	CCNI
POU2F2.1	0	0.873121	0.384	0.07	0	2	POU2F2
ATAT1.1	0	0.869866	0.682	0.372	0	2	ATAT1
SEZ6L2	0	0.859938	0.515	0.134	0	2	SEZ6L2
BEX2.1	0	0.837975	0.659	0.364	0	2	BEX2
CITED2.1	0	0.836716	0.577	0.317	0	2	CITED2
STMN1.1	0	0.826393	1	0.994	0	2	STMN1
CELF4.1	0	0.822429	0.497	0.199	0	2	CELF4
MAPT.1	0	0.811978	0.43	0.062	0	2	MAPT
SARAF.1	0	0.806771	0.901	0.682	0	2	SARAF
ATP1B1.1	0	0.806176	0.623	0.344	0	2	ATP1B1
TAC1	0	0.806096	0.249	0.042	0	2	TAC1
C4orf48.1	0	0.801915	0.999	0.936	0	2	C4orf48
FAM57B.1	0	0.801385	0.5	0.111	0	2	FAM57B
GDAP1L1.1	0	0.799987	0.509	0.124	0	2	GDAP1L1
THSD7A.1	0	0.798409	0.447	0.133	0	2	THSD7A
TTC3.1	0	0.789338	0.989	0.855	0	2	TTC3
NOVA1.1	0	0.777192	0.561	0.287	0	2	NOVA1
KIF5C.1	0	0.775558	0.548	0.212	0	2	KIF5C
RUNX1T1	0	0.773121	0.48	0.192	0	2	RUNX1T1
BLCAP	0	0.755473	0.504	0.244	0	2	BLCAP
KLC1.1	0	0.75014	0.592	0.317	0	2	KLC1
ZNF428.1	0	0.745252	0.962	0.819	0	2	ZNF428
PGM2L1.1	0	0.745184	0.517	0.188	0	2	PGM2L1
AKAP9	0	0.73452	0.74	0.533	0	2	AKAP9
ANK3	0	0.730271	0.437	0.118	0	2	ANK3
CALM2.1	0	0.727938	1	0.989	0	2	CALM2
FNBP1L	0	0.722813	0.654	0.418	0	2	FNBP1L
TUBB.1	0	0.71124	1	0.999	0	2	TUBB
NRXN1	0	0.707624	0.395	0.083	0	2	NRXN1
NSD3.1	0	0.700269	0.855	0.672	0	2	NSD3
ZC2HC1A.1	0	0.696217	0.519	0.222	0	2	ZC2HC1A
EIF1B.1	0	0.694667	0.905	0.69	0	2	EIF1B
LY6H.1	0	0.693561	0.422	0.152	0	2	LY6H
EIF4A2	0	0.691364	0.994	0.904	0	2	EIF4A2
RTN3.1	0	0.675968	0.858	0.653	0	2	RTN3
NCAM1.1	0	0.674504	0.545	0.262	0	2	NCAM1
SVBP.1	0	0.67417	0.768	0.58	0	2	SVBP
FEZ1.1	0	0.659936	0.923	0.718	0	2	FEZ1
GPC2.1	0	0.653354	0.485	0.195	0	2	GPC2
LHX1	0	0.650276	0.23	0.048	0	2	LHX1
JPT1.1	0	0.641221	0.999	0.95	0	2	JPT1
ELAVL3.1	0	0.640139	0.592	0.296	0	2	ELAVL3
LBH	0	0.634787	0.403	0.106	0	2	LBH
RUFY3.1	0	0.634664	0.529	0.259	0	2	RUFY3
DDAH2.1	0	0.621141	0.878	0.672	0	2	DDAH2
MALAT1	0	0.619471	1	1	0	2	MALAT1
ATP6V1G2.1	0	0.615328	0.443	0.163	0	2	ATP6V1G2
TMSB10	0	0.612897	1	1	0	2	TMSB10
DNAJB6.1	0	0.603449	0.818	0.651	0	2	DNAJB6
GABARAPL2.1	0	0.592218	0.93	0.778	0	2	GABARAPL2
CELF5	0	0.586663	0.355	0.066	0	2	CELF5
CDKN2D	0	0.585775	0.417	0.151	0	2	CDKN2D
SEC62.1	0	0.577568	0.931	0.779	0	2	SEC62
ACTG1.1	0	0.565252	1	1	0	2	ACTG1
SNAP25	0	0.562617	0.341	0.072	0	2	SNAP25
CDC42	0	0.560259	0.96	0.831	0	2	CDC42
RTN4.1	0	0.557549	0.984	0.879	0	2	RTN4
PTMS.1	0	0.556149	0.99	0.884	0	2	PTMS
YWHAQ.1	0	0.538417	0.99	0.925	0	2	YWHAQ
UBC	0	0.537873	0.994	0.949	0	2	UBC
MARCKSL1	0	0.536465	1	0.999	0	2	MARCKSL1
MAPRE3	0	0.529501	0.373	0.116	0	2	MAPRE3
ACTL6B	0	0.517199	0.319	0.042	0	2	ACTL6B
CCDC184	0	0.509031	0.358	0.099	0	2	CCDC184
RAB33A	0	0.505597	0.363	0.126	0	2	RAB33A
MAB21L2	0	0.498259	0.185	0.016	0	2	MAB21L2
SH3BP5	0	0.495144	0.319	0.087	0	2	SH3BP5
EBF1	0	0.481037	0.272	0.062	0	2	EBF1
CD200	0	0.476944	0.366	0.127	0	2	CD200
NHLH2	0	0.471492	0.263	0.061	0	2	NHLH2
NRN1	0	0.456852	0.186	0.022	0	2	NRN1
CHGB	0	0.44799	0.278	0.052	0	2	CHGB
H3F3B	0	0.444953	1	1	0	2	H3F3B
ATP1A3	0	0.432896	0.299	0.075	0	2	ATP1A3
CELF3	0	0.430281	0.288	0.057	0	2	CELF3
CHL1	0	0.39985	0.166	0.022	0	2	CHL1
PHYHIPL	0	0.39971	0.25	0.053	0	2	PHYHIPL
SCN3B	0	0.394639	0.232	0.039	0	2	SCN3B
MYT1L	0	0.394072	0.231	0.034	0	2	MYT1L
SYT5	0	0.393493	0.227	0.031	0	2	SYT5
RUNDC3A	0	0.35586	0.246	0.052	0	2	RUNDC3A
RGS17	0	0.354534	0.22	0.042	0	2	RGS17
SMIM18	0	0.351514	0.213	0.031	0	2	SMIM18
PHACTR3	0	0.346755	0.218	0.036	0	2	PHACTR3
SCN2A	0	0.341093	0.176	0.014	0	2	SCN2A
RUNDC3B	0	0.322372	0.194	0.027	0	2	RUNDC3B
AKR1C2	0	0.309533	0.177	0.017	0	2	AKR1C2
PLPPR1	0	0.299635	0.169	0.023	0	2	PLPPR1
AKR1C1	0	0.293947	0.181	0.029	0	2	AKR1C1
SLC17A6	0	0.293053	0.157	0.014	0	2	SLC17A6
ZCCHC12	0	0.288094	0.176	0.026	0	2	ZCCHC12
RPL32	0	-0.333355	1	1	0	2	RPL32
RPS3A	0	-0.343638	1	1	0	2	RPS3A
RPS14	0	-0.387629	1	1	0	2	RPS14
RACK1	0	-0.400557	0.999	1	0	2	RACK1
RPS15A	0	-0.403874	1	1	0	2	RPS15A
RPS5	0	-0.408015	1	1	0	2	RPS5
UBA52.1	0	-0.408426	0.999	1	0	2	UBA52
RPL7A	0	-0.410608	1	1	0	2	RPL7A
RPS24	0	-0.413919	1	1	0	2	RPS24
RPL27	0	-0.414375	1	1	0	2	RPL27
RPL29.1	0	-0.415297	1	1	0	2	RPL29
RPL26.1	0	-0.419672	1	1	0	2	RPL26
RPL18A.1	0	-0.431609	1	1	0	2	RPL18A
RPS16	0	-0.436489	1	1	0	2	RPS16
RPL19	0	-0.46156	1	1	0	2	RPL19
RPL37.1	0	-0.487229	1	0.999	0	2	RPL37
RPL28.1	0	-0.488452	1	1	0	2	RPL28
RPS9.1	0	-0.493131	1	1	0	2	RPS9
RPLP2	0	-0.493563	1	1	0	2	RPLP2
RPL35	0	-0.496487	1	1	0	2	RPL35
RPS28.1	0	-0.500785	1	1	0	2	RPS28
RPS20	0	-0.507278	0.999	1	0	2	RPS20
RPL23A.1	0	-0.514254	1	1	0	2	RPL23A
SNRPE	0	-0.515282	0.982	0.989	0	2	SNRPE
RPL22.1	0	-0.520479	0.999	1	0	2	RPL22
WASF2.1	0	-0.523918	0.144	0.48	0	2	WASF2
RPS3	0	-0.528021	1	1	0	2	RPS3
RPS12	0	-0.528356	1	1	0	2	RPS12
RPL8	0	-0.529292	1	1	0	2	RPL8
RPL11.1	0	-0.529643	1	1	0	2	RPL11
RPL27A.1	0	-0.531731	1	1	0	2	RPL27A
TJP1.1	0	-0.54573	0.087	0.424	0	2	TJP1
RPL39.1	0	-0.548694	1	1	0	2	RPL39
RPLP0	0	-0.550822	1	1	0	2	RPLP0
RPSA	0	-0.573318	0.999	1	0	2	RPSA
RPS7	0	-0.574192	1	1	0	2	RPS7
GAPDH.1	0	-0.583098	1	1	0	2	GAPDH
PRDX1	0	-0.584946	0.909	0.946	0	2	PRDX1
RPS27.1	0	-0.589244	1	1	0	2	RPS27
CLIC1	0	-0.590292	0.372	0.686	0	2	CLIC1
RPL13.1	0	-0.590352	1	1	0	2	RPL13
RPS8.1	0	-0.593409	1	1	0	2	RPS8
RPS19.1	0	-0.599263	1	1	0	2	RPS19
PRDX6	0	-0.60783	0.605	0.801	0	2	PRDX6
EMP3	0	-0.610851	0.072	0.392	0	2	EMP3
MDFI	0	-0.614314	0.086	0.454	0	2	MDFI
RPL10A.1	0	-0.618303	1	1	0	2	RPL10A
RPL36.1	0	-0.620046	1	1	0	2	RPL36
RPS15	0	-0.625908	1	1	0	2	RPS15
POLR2L.1	0	-0.63127	0.944	0.962	0	2	POLR2L
SERF2.1	0	-0.651575	0.999	1	0	2	SERF2
RCN1	0	-0.665817	0.303	0.649	0	2	RCN1
PDPN	0	-0.66859	0.093	0.447	0	2	PDPN
HMGN3.1	0	-0.672795	0.815	0.906	0	2	HMGN3
PFN1.1	0	-0.716895	0.994	0.997	0	2	PFN1
NENF	0	-0.723095	0.119	0.528	0	2	NENF
CYR61	0	-0.735923	0.091	0.411	0	2	CYR61
EEF1D	0	-0.776647	0.951	0.985	0	2	EEF1D
RAB13.1	0	-0.780413	0.14	0.561	0	2	RAB13
TYMS.1	0	-0.783122	0.095	0.44	0	2	TYMS
NME4	0	-0.787396	0.554	0.803	0	2	NME4
QPRT.1	0	-0.79729	0.268	0.583	0	2	QPRT
RPLP1.1	0	-0.804127	1	1	0	2	RPLP1
ANXA5	0	-0.810065	0.275	0.679	0	2	ANXA5
ENO1.1	0	-0.814314	0.981	0.993	0	2	ENO1
RHOC.1	0	-0.815866	0.164	0.579	0	2	RHOC
RPS18.1	0	-0.816035	1	1	0	2	RPS18
RPS6	0	-0.838946	1	1	0	2	RPS6
RPL12.1	0	-0.842154	1	1	0	2	RPL12
RPL41.1	0	-0.851107	1	1	0	2	RPL41
SMC4.1	0	-0.868644	0.091	0.432	0	2	SMC4
LIMCH1.1	0	-0.891745	0.393	0.665	0	2	LIMCH1
COL11A1.1	0	-0.908572	0.061	0.378	0	2	COL11A1
CD99.1	0	-0.921143	0.466	0.772	0	2	CD99
ZFP36L1.1	0	-0.921448	0.144	0.544	0	2	ZFP36L1
RPS27L.1	0	-0.939068	0.85	0.93	0	2	RPS27L
RPS2.1	0	-0.940679	1	1	0	2	RPS2
GSTP1	0	-0.961945	0.964	0.996	0	2	GSTP1
GNG5.1	0	-0.968409	0.813	0.954	0	2	GNG5
HSPB1	0	-0.973392	0.682	0.842	0	2	HSPB1
BIRC5.1	0	-0.979146	0.072	0.396	0	2	BIRC5
CCND1.1	0	-0.979264	0.173	0.579	0	2	CCND1
HMGN2.1	0	-1.04807	0.979	0.985	0	2	HMGN2
PCLAF.1	0	-1.08856	0.113	0.456	0	2	PCLAF
CALD1.1	0	-1.09266	0.553	0.745	0	2	CALD1
ANXA2.1	0	-1.11193	0.286	0.571	0	2	ANXA2
IFITM3.1	0	-1.18061	0.113	0.461	0	2	IFITM3
MDK.1	0	-1.35971	0.894	0.948	0	2	MDK
B2M.1	0	-1.38306	0.686	0.807	0	2	B2M
VIM.1	0	-1.67382	0.923	0.979	0	2	VIM
SERPINH1.1	3.66e-307	-0.52374	0.06	0.369	8.07e-303	2	SERPINH1
FXYD6.1	2.33e-306	0.638501	0.721	0.503	5.15e-302	2	FXYD6
ACAA2	4.07e-306	-0.475753	0.096	0.417	8.98e-302	2	ACAA2
ANP32E.1	8.94e-306	-0.676249	0.263	0.584	1.97e-301	2	ANP32E
RPL3.1	7.19e-305	-0.343837	1	1	1.59e-300	2	RPL3
ID3	1.24e-304	-1.20956	0.376	0.617	2.73e-300	2	ID3
NPC2.1	2.28e-304	-0.662807	0.347	0.649	5.04e-300	2	NPC2
CALU	8.11e-304	-0.530291	0.208	0.553	1.79e-299	2	CALU
PHGDH	1.27e-303	-0.667906	0.262	0.59	2.79e-299	2	PHGDH
SPARC	5.26e-303	-0.621061	0.094	0.409	1.16e-298	2	SPARC
PBX3.1	4.02e-301	0.671639	0.499	0.256	8.86e-297	2	PBX3
LITAF.1	5.81e-301	-0.785234	0.107	0.42	1.28e-296	2	LITAF
CSRNP3	2.22e-300	0.491499	0.369	0.14	4.89e-296	2	CSRNP3
KIFAP3	2.11e-299	0.645521	0.541	0.301	4.65e-295	2	KIFAP3
EEF1A1	3.51e-299	-0.338349	1	1	7.74e-295	2	EEF1A1
RPL37A.1	9.08e-297	-0.401732	1	1	2e-292	2	RPL37A
RPS23	2.97e-296	-0.357862	1	1	6.56e-292	2	RPS23
YBX3.1	7.42e-296	-0.497637	0.045	0.338	1.64e-291	2	YBX3
CIRBP	4.83e-295	0.505164	0.994	0.952	1.06e-290	2	CIRBP
NUSAP1.1	4.99e-295	-1.01381	0.058	0.349	1.1e-290	2	NUSAP1
ARID4A	7.95e-293	0.547767	0.442	0.203	1.75e-288	2	ARID4A
SEM1	4.7e-291	-0.485165	0.894	0.946	1.04e-286	2	SEM1
CFL1.1	8.7e-290	0.37566	1	0.999	1.92e-285	2	CFL1
MKI67.1	1.21e-283	-0.910796	0.045	0.325	2.67e-279	2	MKI67
NPM1	3.97e-283	-0.474187	0.991	0.995	8.77e-279	2	NPM1
GDI1.1	5.9e-282	0.629117	0.656	0.469	1.3e-277	2	GDI1
CDK4	1.22e-279	-0.547927	0.405	0.693	2.7e-275	2	CDK4
REST.1	6.25e-279	-0.437285	0.047	0.331	1.38e-274	2	REST
ITGB1.1	1.03e-278	-0.701103	0.254	0.563	2.28e-274	2	ITGB1
RNASEH2C	5.65e-278	-0.485771	0.155	0.473	1.25e-273	2	RNASEH2C
SRRM4	8.58e-277	0.391882	0.308	0.099	1.89e-272	2	SRRM4
TPM2.1	1.11e-276	-0.659555	0.042	0.318	2.45e-272	2	TPM2
TBCB.1	1.56e-274	0.496067	0.938	0.811	3.45e-270	2	TBCB
TOP2A.1	4.2e-274	-1.14379	0.078	0.359	9.27e-270	2	TOP2A
EEF1B2.1	9.72e-274	-0.495563	0.949	0.968	2.14e-269	2	EEF1B2
KLHL35	6.62e-271	0.418912	0.31	0.103	1.46e-266	2	KLHL35
BEX4.1	4.1e-270	0.604024	0.732	0.567	9.05e-266	2	BEX4
LY6E.1	8.96e-270	-0.605765	0.078	0.363	1.98e-265	2	LY6E
ATP6V0E1.1	9.73e-270	-0.546047	0.399	0.692	2.15e-265	2	ATP6V0E1
TSPAN13.1	3.1e-268	0.562438	0.454	0.225	6.84e-264	2	TSPAN13
RAB2A	7.85e-268	0.539053	0.817	0.662	1.73e-263	2	RAB2A
ENO2.1	1.49e-267	0.582026	0.545	0.311	3.29e-263	2	ENO2
GYPC	1.29e-266	-0.60227	0.101	0.395	2.85e-262	2	GYPC
HES1	4.32e-265	-0.824725	0.067	0.344	9.53e-261	2	HES1
CKS1B.1	3.97e-264	-1.11549	0.512	0.675	8.75e-260	2	CKS1B
PKIA	3.9e-263	0.484103	0.356	0.144	8.61e-259	2	PKIA
DUSP26	5.91e-263	0.327548	0.219	0.056	1.3e-258	2	DUSP26
KIDINS220	9.23e-263	0.552504	0.436	0.212	2.04e-258	2	KIDINS220
LHX5-AS1.1	1.52e-262	0.792817	0.257	0.079	3.36e-258	2	LHX5-AS1
NR2F1.1	1.7e-262	0.588638	0.913	0.666	3.74e-258	2	NR2F1
SYT4	2.34e-262	0.335322	0.164	0.031	5.16e-258	2	SYT4
C19orf48	2.74e-261	-0.497864	0.124	0.423	6.05e-257	2	C19orf48
ECI2	4.62e-261	-0.449198	0.133	0.435	1.02e-256	2	ECI2
TSPO.1	4.65e-259	-0.569629	0.145	0.443	1.03e-254	2	TSPO
ASPHD1	3.37e-258	0.275821	0.187	0.041	7.44e-254	2	ASPHD1
FBL	1.29e-257	-0.492537	0.252	0.569	2.84e-253	2	FBL
RPS10	1.28e-256	-0.447386	0.912	0.945	2.83e-252	2	RPS10
CRIP2.1	1.11e-255	0.593747	0.591	0.369	2.44e-251	2	CRIP2
RPL30	5.21e-255	-0.33222	1	1	1.15e-250	2	RPL30
RPL13A.1	8.35e-254	-0.317628	1	1	1.84e-249	2	RPL13A
APRT.1	8.88e-254	-0.526566	0.357	0.651	1.96e-249	2	APRT
ELAVL2.1	2.97e-253	0.497916	0.401	0.178	6.56e-249	2	ELAVL2
HADHB.1	7e-253	-0.449897	0.114	0.406	1.54e-248	2	HADHB
ASXL3	9.87e-253	0.294869	0.186	0.041	2.18e-248	2	ASXL3
TMEM35A	2.86e-252	0.358076	0.262	0.082	6.3e-248	2	TMEM35A
DAAM1.1	1.18e-251	0.608202	0.636	0.433	2.61e-247	2	DAAM1
CLSPN	2.88e-251	-0.642021	0.062	0.328	6.36e-247	2	CLSPN
ATRAID	5.49e-251	-0.468258	0.318	0.629	1.21e-246	2	ATRAID
RPL35A	6.07e-251	-0.297617	1	1	1.34e-246	2	RPL35A
ATP6V0B	6.22e-251	0.479479	0.961	0.855	1.37e-246	2	ATP6V0B
ZFHX4	1.38e-250	0.594345	0.372	0.164	3.04e-246	2	ZFHX4
SLC8A1	2.47e-250	0.267448	0.164	0.032	5.44e-246	2	SLC8A1
TSC22D1.1	1.19e-249	0.539859	0.81	0.637	2.63e-245	2	TSC22D1
LEMD1	3.46e-249	0.256409	0.17	0.034	7.62e-245	2	LEMD1
ADI1.1	8.66e-249	-0.627166	0.184	0.483	1.91e-244	2	ADI1
DDX24	4.85e-248	0.522245	0.826	0.682	1.07e-243	2	DDX24
PBX1.1	6.05e-248	0.589895	0.795	0.642	1.34e-243	2	PBX1
NDUFAF8.1	7.15e-248	-0.473609	0.257	0.57	1.58e-243	2	NDUFAF8
CNIH4	1.35e-247	-0.474055	0.245	0.557	2.98e-243	2	CNIH4
GSTO1.1	2.49e-247	-0.461426	0.115	0.403	5.48e-243	2	GSTO1
ANP32B	2.62e-247	-0.636832	0.59	0.759	5.77e-243	2	ANP32B
TCEAL7.1	9.02e-246	0.619424	0.458	0.239	1.99e-241	2	TCEAL7
TIMP1.1	9.91e-246	-0.685896	0.07	0.336	2.19e-241	2	TIMP1
SNRPN	4.63e-245	0.576495	0.776	0.626	1.02e-240	2	SNRPN
C1QTNF4	1.05e-244	0.295279	0.204	0.052	2.32e-240	2	C1QTNF4
TPI1	9.29e-244	-0.478716	0.993	0.997	2.05e-239	2	TPI1
HSPB11	5.09e-242	-0.503737	0.193	0.492	1.12e-237	2	HSPB11
ISG15.1	8.82e-242	-1.26004	0.114	0.386	1.95e-237	2	ISG15
GRIA4	8.31e-241	0.281977	0.184	0.043	1.83e-236	2	GRIA4
RPL7	4.37e-240	-0.301715	1	1	9.64e-236	2	RPL7
MRPL11	5.77e-240	-0.45007	0.252	0.559	1.27e-235	2	MRPL11
CDK5R1	7.61e-240	0.297777	0.21	0.056	1.68e-235	2	CDK5R1
REEP1	1.1e-239	0.268211	0.171	0.037	2.43e-235	2	REEP1
TMA7	2.87e-238	-0.36618	0.992	0.996	6.32e-234	2	TMA7
TMEM123	2.17e-236	-0.390781	0.062	0.323	4.79e-232	2	TMEM123
SSR3.1	4.48e-236	-0.494653	0.269	0.569	9.89e-232	2	SSR3
LAMA4.1	6.95e-236	-0.500814	0.039	0.286	1.53e-231	2	LAMA4
DNPH1	1.83e-235	-0.420387	0.122	0.405	4.03e-231	2	DNPH1
GLO1	1.13e-234	-0.459354	0.306	0.606	2.48e-230	2	GLO1
TUBB6	1.9e-234	-0.423849	0.052	0.304	4.2e-230	2	TUBB6
TPX2.1	4.53e-234	-0.632332	0.043	0.288	1e-229	2	TPX2
RAN.1	4.56e-234	-0.484927	0.994	0.993	1.01e-229	2	RAN
CENPU.1	6.59e-233	-0.505331	0.06	0.313	1.45e-228	2	CENPU
SH3BGRL	1.68e-232	-0.470246	0.253	0.559	3.72e-228	2	SH3BGRL
DHFR	3.55e-232	-0.47019	0.066	0.32	7.82e-228	2	DHFR
DCTN3.1	7.99e-232	0.508464	0.782	0.645	1.76e-227	2	DCTN3
PRDX4	3.29e-231	-0.461133	0.249	0.551	7.26e-227	2	PRDX4
MYL12A.1	4.57e-231	-0.49534	0.29	0.585	1.01e-226	2	MYL12A
ZWINT.1	1.14e-230	-0.483167	0.051	0.299	2.51e-226	2	ZWINT
RNF130	2.09e-229	-0.434272	0.171	0.461	4.61e-225	2	RNF130
H2AFV.1	4.41e-229	-0.575088	0.704	0.807	9.72e-225	2	H2AFV
SNRPB.1	8.22e-229	-0.600997	0.679	0.789	1.81e-224	2	SNRPB
H2AFX.1	1.16e-228	-0.533819	0.093	0.355	2.56e-224	2	H2AFX
RPL23	2.84e-228	-0.354087	1	1	6.27e-224	2	RPL23
AK2	7.11e-228	-0.428748	0.152	0.436	1.57e-223	2	AK2
GINS2.1	4.8e-227	-0.5577	0.096	0.355	1.06e-222	2	GINS2
FXYD7.1	5.86e-227	0.427061	0.31	0.12	1.29e-222	2	FXYD7
COL3A1.1	1.02e-226	-0.750318	0.027	0.26	2.25e-222	2	COL3A1
CCDC112	1.9e-226	0.521939	0.458	0.249	4.18e-222	2	CCDC112
HLA-C	3.73e-226	-0.465958	0.075	0.331	8.22e-222	2	HLA-C
FCGRT.1	6.96e-226	-0.426367	0.032	0.269	1.54e-221	2	FCGRT
AKR7A2	3.4e-225	-0.440889	0.26	0.557	7.49e-221	2	AKR7A2
OSTC.1	5.38e-225	-0.49301	0.455	0.709	1.19e-220	2	OSTC
RPL21	9.82e-225	-0.269006	1	1	2.17e-220	2	RPL21
UBE2E3.1	4.23e-224	0.48519	0.881	0.732	9.33e-220	2	UBE2E3
VGLL3	9.49e-224	-0.525042	0.114	0.381	2.09e-219	2	VGLL3
WWTR1.1	1.1e-223	-0.405172	0.032	0.267	2.43e-219	2	WWTR1
MAD2L1.1	1.14e-223	-0.526225	0.081	0.333	2.52e-219	2	MAD2L1
CENPW.1	2.19e-223	-0.511571	0.095	0.353	4.83e-219	2	CENPW
CENPN.1	3.06e-223	-0.423655	0.046	0.287	6.76e-219	2	CENPN
BCL11A.1	3.93e-223	0.581294	0.396	0.195	8.66e-219	2	BCL11A
MORF4L1.1	5.05e-223	0.371791	0.998	0.987	1.11e-218	2	MORF4L1
S100A13	1.09e-222	-0.436642	0.076	0.331	2.4e-218	2	S100A13
RAB32.1	1.66e-222	-0.700783	0.032	0.265	3.66e-218	2	RAB32
CTNNAL1.1	6.48e-222	-0.42078	0.081	0.339	1.43e-217	2	CTNNAL1
HMGB2.1	2.28e-221	-1.35795	0.575	0.676	5.02e-217	2	HMGB2
TMEM59L	5.85e-221	0.396361	0.3	0.116	1.29e-216	2	TMEM59L
CMTM3	8.84e-221	-0.383926	0.073	0.326	1.95e-216	2	CMTM3
SYP	2.16e-220	0.320946	0.218	0.064	4.76e-216	2	SYP
NES.1	2.38e-220	-0.777854	0.36	0.584	5.25e-216	2	NES
PAICS	2.74e-220	-0.419602	0.165	0.449	6.04e-216	2	PAICS
HIP1R	3.17e-220	0.290855	0.211	0.06	6.99e-216	2	HIP1R
SIVA1	5.64e-220	-0.49844	0.375	0.64	1.24e-215	2	SIVA1
CDC20.1	1.09e-219	-0.900781	0.08	0.324	2.4e-215	2	CDC20
ANGPT1.1	3.15e-219	-0.44919	0.032	0.262	6.94e-215	2	ANGPT1
AHCY	7.87e-219	-0.380703	0.109	0.375	1.74e-214	2	AHCY
ATL1	2.01e-218	0.362489	0.28	0.102	4.43e-214	2	ATL1
GCSH	3.27e-218	-0.459457	0.329	0.615	7.22e-214	2	GCSH
SOX2.1	3.54e-218	-0.992337	0.517	0.632	7.8e-214	2	SOX2
RPAIN	3.68e-218	0.459137	0.843	0.707	8.12e-214	2	RPAIN
YWHAB.1	1.08e-217	0.467705	0.911	0.787	2.38e-213	2	YWHAB
OLFM1.1	2.35e-217	0.433325	0.308	0.123	5.19e-213	2	OLFM1
CENPF.1	4.9e-216	-1.53466	0.3	0.509	1.08e-211	2	CENPF
SUMO2.1	1.79e-215	0.343482	1	0.995	3.95e-211	2	SUMO2
RFC1	5.77e-215	-0.431966	0.212	0.503	1.27e-210	2	RFC1
QKI	1.18e-214	-0.420951	0.107	0.367	2.6e-210	2	QKI
SOX9	3.1e-214	-0.415793	0.057	0.296	6.84e-210	2	SOX9
FERMT2.1	3.57e-214	-0.451275	0.065	0.306	7.88e-210	2	FERMT2
ATCAY	4.11e-214	0.327631	0.268	0.094	9.07e-210	2	ATCAY
PRR13	3.82e-213	-0.406879	0.198	0.485	8.42e-209	2	PRR13
ARG2	6.2e-213	0.310131	0.218	0.066	1.37e-208	2	ARG2
TEAD2	7.03e-213	-0.355291	0.061	0.302	1.55e-208	2	TEAD2
EIF2AK2.1	1.14e-212	-0.418625	0.11	0.371	2.51e-208	2	EIF2AK2
GPNMB.1	4.08e-212	-0.629648	0.039	0.266	9e-208	2	GPNMB
ANKRD12.1	5.91e-211	0.547593	0.583	0.403	1.3e-206	2	ANKRD12
CHCHD10.1	6.21e-211	-0.477407	0.114	0.372	1.37e-206	2	CHCHD10
CCNB2.1	6.64e-211	-0.585789	0.044	0.273	1.46e-206	2	CCNB2
LIFR.1	9.66e-211	-0.435135	0.059	0.296	2.13e-206	2	LIFR
EZR	1.19e-210	-0.362835	0.06	0.3	2.64e-206	2	EZR
BST2.1	3.07e-210	-0.924264	0.06	0.291	6.78e-206	2	BST2
HLA-A.1	8.25e-210	-0.857554	0.322	0.568	1.82e-205	2	HLA-A
GMNN.1	1.7e-209	-0.460175	0.101	0.352	3.75e-205	2	GMNN
PLIN3	1.82e-209	-0.362129	0.072	0.315	4.02e-205	2	PLIN3
PDLIM4.1	4.13e-209	-0.400624	0.054	0.289	9.11e-205	2	PDLIM4
TFDP2	2.91e-208	-0.528882	0.264	0.542	6.42e-204	2	TFDP2
PCBD1	5.18e-208	-0.375459	0.06	0.297	1.14e-203	2	PCBD1
LHX1-DT	5.64e-208	0.359967	0.17	0.042	1.24e-203	2	LHX1-DT
ONECUT2	1.6e-207	0.273425	0.155	0.034	3.53e-203	2	ONECUT2
BTG3	2.19e-207	-0.408818	0.166	0.44	4.82e-203	2	BTG3
GGCT	3.71e-207	-0.435453	0.171	0.443	8.17e-203	2	GGCT
GTSE1.1	1.08e-206	-0.482131	0.02	0.234	2.39e-202	2	GTSE1
FKBP10	3.74e-206	-0.33122	0.035	0.258	8.26e-202	2	FKBP10
IFITM1.1	5.7e-206	-0.651487	0.013	0.222	1.26e-201	2	IFITM1
PDIA6	7.07e-206	-0.51004	0.739	0.835	1.56e-201	2	PDIA6
PCLO	1.3e-205	0.268595	0.165	0.04	2.88e-201	2	PCLO
CDK1.1	1.51e-205	-0.551881	0.037	0.258	3.32e-201	2	CDK1
LGALS1.1	1.63e-205	-0.974885	0.095	0.338	3.58e-201	2	LGALS1
HDAC1	1.8e-205	-0.359987	0.082	0.326	3.96e-201	2	HDAC1
RAB3C	5.37e-204	0.359372	0.27	0.1	1.18e-199	2	RAB3C
TP53I13	1.73e-203	-0.341269	0.062	0.296	3.81e-199	2	TP53I13
NUCKS1.1	2.22e-203	-0.606695	0.975	0.977	4.9e-199	2	NUCKS1
RPS27A	8.6e-203	-0.267556	1	1	1.9e-198	2	RPS27A
CCNB1.1	2.84e-201	-0.771133	0.077	0.309	6.27e-197	2	CCNB1
HSPD1.1	3.84e-201	-0.534268	0.933	0.935	8.47e-197	2	HSPD1
CTGF.1	5.34e-201	-0.728683	0.114	0.357	1.18e-196	2	CTGF
SNRPD2	4.08e-200	-0.3581	0.974	0.983	8.99e-196	2	SNRPD2
COA4	5.32e-200	-0.386516	0.21	0.491	1.17e-195	2	COA4
IDH2.1	1.31e-199	-0.793615	0.61	0.728	2.88e-195	2	IDH2
FAM241B	1.46e-199	0.417719	0.342	0.156	3.21e-195	2	FAM241B
CDKN3.1	1.93e-199	-0.519559	0.039	0.257	4.27e-195	2	CDKN3
AURKB.1	6.29e-199	-0.503687	0.039	0.257	1.39e-194	2	AURKB
ZFP36L2	1.46e-198	-0.439975	0.035	0.25	3.23e-194	2	ZFP36L2
PMP22	2.83e-198	-0.514033	0.038	0.257	6.24e-194	2	PMP22
HSPE1.1	4.23e-198	-0.506467	0.94	0.95	9.33e-194	2	HSPE1
DYNC1I2.1	5.28e-198	0.478679	0.814	0.669	1.16e-193	2	DYNC1I2
NTM	7.52e-198	0.586213	0.363	0.175	1.66e-193	2	NTM
TK1	1.67e-197	-0.408327	0.032	0.246	3.69e-193	2	TK1
SERBP1	3.03e-197	-0.39935	0.935	0.95	6.68e-193	2	SERBP1
KIF3A	9.34e-197	0.508046	0.506	0.321	2.06e-192	2	KIF3A
WLS	1.84e-196	-0.407386	0.104	0.347	4.06e-192	2	WLS
LINC00682	2.53e-196	0.395918	0.106	0.016	5.59e-192	2	LINC00682
MEAF6.1	2.78e-195	0.518614	0.686	0.563	6.13e-191	2	MEAF6
CHPT1.1	4.39e-195	-0.359824	0.049	0.27	9.69e-191	2	CHPT1
PIMREG.1	7.05e-195	-0.48679	0.037	0.251	1.56e-190	2	PIMREG
BCL2L12	2.78e-194	-0.325704	0.037	0.252	6.14e-190	2	BCL2L12
AAMDC	1.49e-193	-0.33508	0.077	0.311	3.29e-189	2	AAMDC
CKS2.1	3.69e-193	-0.919441	0.54	0.685	8.15e-189	2	CKS2
KIF5A	9.18e-193	0.312463	0.22	0.072	2.03e-188	2	KIF5A
PON2	2.02e-192	-0.394168	0.059	0.282	4.45e-188	2	PON2
TRIM36	7.26e-192	0.32388	0.236	0.082	1.6e-187	2	TRIM36
RRM2.1	1.74e-191	-0.426512	0.025	0.229	3.83e-187	2	RRM2
GSN	1.82e-191	-0.417208	0.048	0.265	4.01e-187	2	GSN
ANXA6.1	5.65e-191	-0.370818	0.064	0.289	1.25e-186	2	ANXA6
CENPK.1	5.78e-191	-0.368632	0.039	0.252	1.27e-186	2	CENPK
PTGR1.1	8.26e-191	-0.369395	0.042	0.256	1.82e-186	2	PTGR1
ZEB2.1	1.18e-190	-0.400361	0.154	0.41	2.6e-186	2	ZEB2
IFI16.1	1.28e-190	-0.547113	0.019	0.219	2.83e-186	2	IFI16
NFE2L2	2.93e-190	-0.347576	0.062	0.286	6.46e-186	2	NFE2L2
GLRX	4.51e-190	0.398069	0.362	0.171	9.94e-186	2	GLRX
TCF7L2	8.56e-190	-0.310659	0.062	0.288	1.89e-185	2	TCF7L2
RALYL	1.88e-189	0.432085	0.229	0.079	4.14e-185	2	RALYL
PCMT1.1	3.49e-189	0.492353	0.663	0.527	7.71e-185	2	PCMT1
TMSB15A.1	6.89e-189	0.395822	0.892	0.668	1.52e-184	2	TMSB15A
SMIM30	8.62e-189	-0.373825	0.183	0.449	1.9e-184	2	SMIM30
HSP90B1	8.96e-189	-0.618872	0.628	0.763	1.98e-184	2	HSP90B1
SERPINB6.1	1.28e-188	-0.424221	0.042	0.255	2.82e-184	2	SERPINB6
BEX5	1.49e-188	0.40911	0.261	0.101	3.29e-184	2	BEX5
HMG20B	2.09e-188	-0.375455	0.203	0.47	4.62e-184	2	HMG20B
SMC2.1	2.77e-188	-0.418405	0.104	0.338	6.11e-184	2	SMC2
GNG12.1	4.92e-188	-0.32978	0.026	0.229	1.09e-183	2	GNG12
RPS25	7.56e-188	-0.286952	1	1	1.67e-183	2	RPS25
TMEM98	8.37e-187	-0.368685	0.157	0.411	1.85e-182	2	TMEM98
TGIF1	1.6e-186	-0.331975	0.044	0.256	3.53e-182	2	TGIF1
MCM3	1.81e-186	-0.384196	0.062	0.281	3.99e-182	2	MCM3
CENPM.1	5.57e-186	-0.36742	0.044	0.255	1.23e-181	2	CENPM
P4HA1	6.08e-185	-0.489816	0.081	0.307	1.34e-180	2	P4HA1
MGST1.1	1.97e-184	-0.497992	0.051	0.263	4.35e-180	2	MGST1
RPS4X.1	9.3e-184	-0.286484	1	1	2.05e-179	2	RPS4X
NTRK2.1	1.36e-183	-0.617714	0.119	0.35	3.01e-179	2	NTRK2
TMEM256	2.12e-183	-0.415814	0.39	0.648	4.68e-179	2	TMEM256
DPM3	2.21e-183	-0.378075	0.287	0.567	4.87e-179	2	DPM3
RNF5	5.71e-183	0.479023	0.756	0.652	1.26e-178	2	RNF5
ORC6	9.18e-183	-0.379217	0.066	0.285	2.02e-178	2	ORC6
ALDH9A1	1.11e-182	-0.368357	0.114	0.353	2.44e-178	2	ALDH9A1
TFAP2A.1	1.52e-182	0.476201	0.283	0.116	3.35e-178	2	TFAP2A
TTYH1.1	1.9e-182	-1.06276	0.494	0.614	4.19e-178	2	TTYH1
DNAJC1	2.46e-182	-0.345942	0.088	0.318	5.43e-178	2	DNAJC1
SGO1.1	4.58e-182	-0.350243	0.018	0.211	1.01e-177	2	SGO1
ADCYAP1	6.76e-182	0.251213	0.156	0.039	1.49e-177	2	ADCYAP1
C16orf45.1	9.48e-182	0.46408	0.435	0.249	2.09e-177	2	C16orf45
MCM7.1	1.1e-181	-0.482318	0.166	0.408	2.44e-177	2	MCM7
MAGED2.1	6.04e-181	0.418724	0.868	0.731	1.33e-176	2	MAGED2
SDHD	7.36e-181	-0.311492	0.058	0.273	1.62e-176	2	SDHD
NINJ1	1.65e-180	-0.34865	0.059	0.274	3.64e-176	2	NINJ1
DBI.1	1.83e-180	-0.564169	0.841	0.875	4.03e-176	2	DBI
NDN	7.62e-180	0.521127	0.66	0.542	1.68e-175	2	NDN
NUF2.1	2.56e-179	-0.438809	0.026	0.221	5.65e-175	2	NUF2
DTYMK.1	3.11e-179	-0.456115	0.24	0.494	6.85e-175	2	DTYMK
PTTG1.1	3.73e-179	-1.18537	0.347	0.54	8.23e-175	2	PTTG1
ARL4A.1	9.1e-179	-0.527351	0.214	0.463	2.01e-174	2	ARL4A
ATAD2	3.69e-178	-0.378397	0.029	0.225	8.14e-174	2	ATAD2
EID1.1	3.89e-178	0.37945	0.983	0.922	8.58e-174	2	EID1
CIB1	4.37e-178	-0.330213	0.072	0.291	9.64e-174	2	CIB1
PGM1	7.19e-178	-0.329349	0.055	0.266	1.59e-173	2	PGM1
UBE2C.1	7.93e-178	-1.44668	0.308	0.508	1.75e-173	2	UBE2C
SLC25A5.1	8.91e-178	-0.463701	0.871	0.897	1.97e-173	2	SLC25A5
MFGE8	9.83e-178	-0.308683	0.038	0.24	2.17e-173	2	MFGE8
TMEM163	1.37e-177	0.25249	0.159	0.042	3.02e-173	2	TMEM163
NTPCR	1.68e-177	-0.351754	0.172	0.424	3.71e-173	2	NTPCR
AIF1L.1	3.71e-177	-0.351004	0.058	0.267	8.18e-173	2	AIF1L
NDUFA5.1	3.81e-177	0.476252	0.688	0.572	8.4e-173	2	NDUFA5
RPL5	4.24e-177	-0.294466	1	1	9.35e-173	2	RPL5
TCF4	2.04e-176	-0.34501	0.219	0.493	4.5e-172	2	TCF4
TSPAN7	3.95e-176	0.357109	0.267	0.107	8.71e-172	2	TSPAN7
RER1	9.14e-176	-0.356369	0.207	0.468	2.02e-171	2	RER1
MSN	2.27e-175	-0.314307	0.067	0.282	5.01e-171	2	MSN
PSRC1.1	2.33e-175	-0.43216	0.062	0.27	5.15e-171	2	PSRC1
CENPH.1	6.99e-175	-0.350095	0.075	0.292	1.54e-170	2	CENPH
RPL31.1	2.93e-174	-0.329771	1	1	6.45e-170	2	RPL31
SCG2.1	3.62e-174	0.392486	0.197	0.062	7.99e-170	2	SCG2
AGTRAP	3.98e-174	-0.313318	0.043	0.244	8.78e-170	2	AGTRAP
SLC25A6.1	5.43e-174	-0.346408	0.998	0.998	1.2e-169	2	SLC25A6
IGFBP2.1	6.4e-174	-0.555127	0.382	0.622	1.41e-169	2	IGFBP2
BAZ1A	9.57e-174	-0.360515	0.16	0.406	2.11e-169	2	BAZ1A
CNN3.1	1.25e-173	-0.491407	0.865	0.88	2.75e-169	2	CNN3
PBK.1	1.91e-173	-0.392273	0.025	0.215	4.22e-169	2	PBK
RARRES2.1	8.52e-173	-0.609143	0.106	0.325	1.88e-168	2	RARRES2
SRSF3.1	9.06e-173	-0.450835	0.921	0.923	2e-168	2	SRSF3
MANF.1	4.09e-172	-0.453752	0.308	0.566	9.02e-168	2	MANF
CALR.1	4.8e-172	-0.489104	0.517	0.707	1.06e-167	2	CALR
DSTN	7.01e-172	0.390428	0.898	0.767	1.55e-167	2	DSTN
ASPM.1	1.26e-171	-0.453125	0.026	0.214	2.79e-167	2	ASPM
MTSS1	2.08e-171	0.272033	0.198	0.065	4.59e-167	2	MTSS1
CMTM6	2.81e-171	-0.326408	0.099	0.323	6.2e-167	2	CMTM6
TPT1	9.21e-171	-0.280399	0.999	0.999	2.03e-166	2	TPT1
SNRNP25	2.17e-170	-0.355273	0.24	0.505	4.79e-166	2	SNRNP25
SCAF11	1.41e-169	-0.359699	0.259	0.524	3.11e-165	2	SCAF11
POLE4	1.42e-169	-0.358686	0.213	0.471	3.13e-165	2	POLE4
ATP6V1G1	1.64e-169	0.350944	0.989	0.944	3.61e-165	2	ATP6V1G1
PKM.1	1.99e-169	-0.450795	0.967	0.964	4.4e-165	2	PKM
GPATCH4	2.6e-169	-0.328351	0.086	0.304	5.74e-165	2	GPATCH4
CALM3.1	5.3e-169	0.386451	0.942	0.834	1.17e-164	2	CALM3
PARP6	6.1e-169	0.285129	0.23	0.085	1.34e-164	2	PARP6
TCEAL2.1	8.18e-169	0.409936	0.327	0.154	1.8e-164	2	TCEAL2
SNRPD3	8.66e-169	-0.40134	0.518	0.721	1.91e-164	2	SNRPD3
HELLS	2.12e-168	-0.379212	0.075	0.285	4.67e-164	2	HELLS
SYPL1	3.28e-168	-0.308412	0.056	0.26	7.24e-164	2	SYPL1
MYO10.1	1e-167	-0.360205	0.056	0.258	2.22e-163	2	MYO10
BTF3L4	1.19e-167	0.42053	0.793	0.69	2.63e-163	2	BTF3L4
SPC25.1	1.92e-167	-0.33996	0.019	0.201	4.23e-163	2	SPC25
DPYSL3	2.15e-167	0.469445	0.451	0.274	4.74e-163	2	DPYSL3
MRPS14	2.93e-167	-0.345949	0.271	0.537	6.46e-163	2	MRPS14
RPA3.1	5.03e-167	-0.463133	0.285	0.528	1.11e-162	2	RPA3
GSTA4	5.44e-167	0.511265	0.6	0.463	1.2e-162	2	GSTA4
PSME1.1	6.01e-167	-0.374477	0.21	0.459	1.33e-162	2	PSME1
EFNA4	1.87e-165	-0.267306	0.028	0.214	4.12e-161	2	EFNA4
P4HB	1.89e-165	-0.414113	0.393	0.641	4.17e-161	2	P4HB
CHAF1A	4.06e-165	-0.313394	0.027	0.21	8.96e-161	2	CHAF1A
KLF7	4.07e-165	0.275738	0.214	0.075	8.98e-161	2	KLF7
STAT1.1	7.07e-165	-0.336014	0.038	0.229	1.56e-160	2	STAT1
MIS18BP1	1.34e-164	-0.305485	0.018	0.196	2.96e-160	2	MIS18BP1
PTBP1	1.49e-164	-0.305413	0.085	0.298	3.3e-160	2	PTBP1
PODXL2	1.95e-164	0.492032	0.545	0.391	4.3e-160	2	PODXL2
TUBA1B.1	2.28e-164	-0.896397	0.995	0.979	5.03e-160	2	TUBA1B
DDOST.1	5.43e-164	-0.352193	0.242	0.5	1.2e-159	2	DDOST
IFI6.1	6.73e-164	-2.02355	0.665	0.671	1.48e-159	2	IFI6
HMMR.1	7.86e-164	-0.382218	0.021	0.2	1.73e-159	2	HMMR
NAXE.1	1.96e-163	-0.380652	0.27	0.527	4.33e-159	2	NAXE
PTGDS.1	9.51e-163	-0.521136	0.044	0.233	2.1e-158	2	PTGDS
PCNA.1	2.14e-162	-0.425252	0.152	0.379	4.73e-158	2	PCNA
KMT2E.1	2.18e-162	0.447467	0.695	0.575	4.81e-158	2	KMT2E
ID2.1	2.57e-162	-0.633749	0.272	0.503	5.67e-158	2	ID2
NUDT1	2.21e-161	-0.34502	0.131	0.356	4.87e-157	2	NUDT1
HSD17B10	2.41e-161	-0.354231	0.325	0.587	5.31e-157	2	HSD17B10
DTD1.1	6.65e-161	0.468331	0.516	0.353	1.47e-156	2	DTD1
SRI	9.91e-161	-0.418042	0.61	0.766	2.19e-156	2	SRI
IP6K2	1.02e-160	0.452556	0.67	0.549	2.25e-156	2	IP6K2
BBX	1.16e-160	-0.376396	0.282	0.539	2.56e-156	2	BBX
PPT1	3.67e-160	-0.319803	0.173	0.414	8.1e-156	2	PPT1
RHOA	6.56e-160	-0.391164	0.62	0.772	1.45e-155	2	RHOA
USP1	7.04e-160	-0.43068	0.191	0.422	1.55e-155	2	USP1
PNRC2	1.45e-159	-0.344763	0.225	0.474	3.2e-155	2	PNRC2
PLK1.1	2.14e-159	-0.465611	0.034	0.216	4.72e-155	2	PLK1
ERCC1	3.9e-159	-0.332654	0.241	0.494	8.6e-155	2	ERCC1
RPL14	8.96e-159	-0.25637	1	1	1.98e-154	2	RPL14
PDLIM7	1.9e-158	-0.362612	0.206	0.451	4.2e-154	2	PDLIM7
RPS11	4.83e-158	-0.267171	1	1	1.06e-153	2	RPS11
REEP3	5.86e-158	-0.306218	0.077	0.281	1.29e-153	2	REEP3
HINT2	6.83e-158	-0.351076	0.274	0.533	1.51e-153	2	HINT2
UQCC2	7.19e-158	-0.40069	0.578	0.746	1.59e-153	2	UQCC2
PSME2.1	8.88e-158	-0.392201	0.254	0.504	1.96e-153	2	PSME2
CKAP2.1	9.26e-158	-0.428928	0.154	0.378	2.04e-153	2	CKAP2
MAGOH	2.09e-157	-0.359584	0.373	0.627	4.61e-153	2	MAGOH
RPS21	4.26e-157	-0.360912	0.989	0.988	9.41e-153	2	RPS21
SLC39A1	6.51e-157	-0.316551	0.185	0.428	1.44e-152	2	SLC39A1
NAP1L1.1	6.82e-157	-0.47586	0.982	0.973	1.51e-152	2	NAP1L1
GAMT.1	1.39e-156	-0.330732	0.154	0.385	3.06e-152	2	GAMT
DLGAP5.1	1.96e-156	-0.387763	0.02	0.192	4.32e-152	2	DLGAP5
CLNS1A.1	4.91e-156	-0.37422	0.408	0.649	1.08e-151	2	CLNS1A
PRKDC	5.35e-156	-0.435038	0.463	0.665	1.18e-151	2	PRKDC
HEBP2.1	6.51e-156	-0.348479	0.163	0.394	1.44e-151	2	HEBP2
GNAI2.1	7.67e-156	-0.355719	0.203	0.441	1.69e-151	2	GNAI2
IFI27.1	1.24e-155	-1.62236	0.067	0.256	2.73e-151	2	IFI27
PSAT1.1	1.33e-155	-0.382015	0.148	0.374	2.93e-151	2	PSAT1
SFRP2.1	1.94e-155	-0.405145	0.05	0.237	4.27e-151	2	SFRP2
TXNDC12	1.24e-154	-0.318959	0.201	0.446	2.74e-150	2	TXNDC12
RPS29	1.41e-154	-0.343899	1	1	3.1e-150	2	RPS29
LRPAP1	1.51e-154	-0.322654	0.2	0.441	3.33e-150	2	LRPAP1
PLD3	4.84e-154	0.445294	0.701	0.582	1.07e-149	2	PLD3
HDGF	7.75e-154	-0.327907	0.186	0.423	1.71e-149	2	HDGF
LGMN.1	8.28e-154	-0.400034	0.076	0.274	1.83e-149	2	LGMN
MRPL37	1.2e-153	-0.320204	0.231	0.478	2.64e-149	2	MRPL37
GRB2	1.23e-153	0.457446	0.519	0.365	2.72e-149	2	GRB2
TOMM5	1.29e-153	-0.364194	0.209	0.45	2.84e-149	2	TOMM5
AURKA.1	2.83e-153	-0.400318	0.028	0.202	6.24e-149	2	AURKA
ID1.1	5.53e-153	-0.513424	0.088	0.287	1.22e-148	2	ID1
SRM.1	5.69e-153	-0.486727	0.357	0.58	1.25e-148	2	SRM
REEP5.1	7.99e-153	-0.492952	0.253	0.481	1.76e-148	2	REEP5
RAB34.1	9.57e-153	-0.287525	0.072	0.27	2.11e-148	2	RAB34
ELAVL1	7.35e-152	-0.343043	0.302	0.557	1.62e-147	2	ELAVL1
PARP1.1	3.15e-151	-0.451281	0.791	0.838	6.94e-147	2	PARP1
PRKCZ	4.62e-151	0.253959	0.197	0.07	1.02e-146	2	PRKCZ
DAP	7.64e-151	-0.268041	0.067	0.261	1.68e-146	2	DAP
NUDT5	1.06e-150	-0.325379	0.263	0.512	2.33e-146	2	NUDT5
JPT2	1.08e-150	-0.315972	0.148	0.369	2.38e-146	2	JPT2
ISOC2	1.2e-150	-0.298384	0.141	0.364	2.64e-146	2	ISOC2
MRPL23	1.4e-150	-0.311884	0.168	0.395	3.1e-146	2	MRPL23
EIF4EBP1	1.87e-150	-0.468821	0.302	0.539	4.11e-146	2	EIF4EBP1
CAMTA1.1	1.95e-150	-0.379771	0.842	0.886	4.29e-146	2	CAMTA1
WRB.1	2.61e-150	0.465842	0.537	0.388	5.76e-146	2	WRB
SERP2	8.46e-150	0.300015	0.219	0.085	1.87e-145	2	SERP2
TMEM179B	1.41e-149	-0.296708	0.126	0.341	3.11e-145	2	TMEM179B
CDCA7L	1.65e-149	-0.284425	0.051	0.235	3.64e-145	2	CDCA7L
CCNA2.1	1.91e-149	-0.311786	0.022	0.19	4.2e-145	2	CCNA2
RPA1	2.36e-149	-0.281638	0.076	0.271	5.2e-145	2	RPA1
STAT3.1	3.25e-149	-0.354327	0.154	0.374	7.18e-145	2	STAT3
CDCA8.1	4.08e-149	-0.3419	0.024	0.192	8.99e-145	2	CDCA8
TMEM106C	4.88e-149	-0.366772	0.19	0.42	1.08e-144	2	TMEM106C
DEK.1	9.9e-149	-0.604308	0.801	0.808	2.18e-144	2	DEK
CAST	1.18e-148	-0.26151	0.032	0.206	2.6e-144	2	CAST
ITGB3BP	2.52e-148	-0.314645	0.087	0.286	5.56e-144	2	ITGB3BP
SGO2.1	2.58e-148	-0.375144	0.039	0.214	5.69e-144	2	SGO2
YWHAE.1	8.4e-148	0.288883	0.998	0.988	1.85e-143	2	YWHAE
PRC1	2.08e-147	-0.309409	0.025	0.192	4.59e-143	2	PRC1
FAAP20.1	2.69e-147	-0.376252	0.448	0.666	5.94e-143	2	FAAP20
RRBP1.1	3.43e-147	-0.302756	0.072	0.264	7.57e-143	2	RRBP1
HIST1H1D	7.44e-147	-0.344024	0.032	0.203	1.64e-142	2	HIST1H1D
PMF1	1.31e-146	-0.326014	0.246	0.492	2.89e-142	2	PMF1
DCXR	1.39e-146	-0.383363	0.421	0.646	3.07e-142	2	DCXR
OST4.1	2.33e-146	-0.317544	0.982	0.987	5.13e-142	2	OST4
MIR124-2HG	3.01e-146	0.263727	0.216	0.082	6.64e-142	2	MIR124-2HG
EFHD1.1	4.03e-146	-0.327924	0.039	0.213	8.89e-142	2	EFHD1
TRIP6	4.1e-146	-0.261291	0.028	0.197	9.04e-142	2	TRIP6
ATP6V0E2.1	5.52e-146	0.470015	0.499	0.346	1.22e-141	2	ATP6V0E2
MPST	6.72e-146	-0.332547	0.287	0.538	1.48e-141	2	MPST
TMA16	1.01e-145	-0.273157	0.068	0.259	2.23e-141	2	TMA16
CDT1	2.5e-145	-0.280659	0.028	0.195	5.52e-141	2	CDT1
APCDD1.1	3.16e-145	-0.295858	0.032	0.201	6.98e-141	2	APCDD1
HMGN5	5.85e-145	-0.278176	0.048	0.227	1.29e-140	2	HMGN5
BOC	8.06e-145	-0.306906	0.053	0.232	1.78e-140	2	BOC
RFX4.1	1.79e-144	-0.413858	0.125	0.329	3.94e-140	2	RFX4
MRPL12	2.14e-144	-0.331819	0.278	0.523	4.72e-140	2	MRPL12
CADM3	2.44e-144	0.269166	0.22	0.086	5.39e-140	2	CADM3
MCM5	3.63e-144	-0.295462	0.039	0.212	8e-140	2	MCM5
MT-CO2.1	3.79e-144	-0.333033	1	1	8.36e-140	2	MT-CO2
DYNLT1	3.85e-144	0.3516	0.953	0.864	8.49e-140	2	DYNLT1
RAD51AP1	8.21e-144	-0.279581	0.024	0.188	1.81e-139	2	RAD51AP1
COL5A2.1	1.77e-143	-0.289952	0.02	0.18	3.91e-139	2	COL5A2
DUT.1	2.54e-143	-0.515051	0.377	0.586	5.6e-139	2	DUT
GOLIM4	3.1e-143	-0.301694	0.127	0.338	6.84e-139	2	GOLIM4
MAD2L2	6.15e-143	-0.385007	0.402	0.626	1.36e-138	2	MAD2L2
IFI27L2.1	6.23e-143	-0.401188	0.342	0.579	1.37e-138	2	IFI27L2
CXCR4.1	6.95e-143	-0.372463	0.079	0.27	1.53e-138	2	CXCR4
MLEC	8.69e-143	-0.34786	0.326	0.569	1.92e-138	2	MLEC
PLIN2	1e-142	-0.304772	0.109	0.313	2.21e-138	2	PLIN2
SNRPF	1.63e-142	-0.353244	0.948	0.949	3.59e-138	2	SNRPF
PDIA4	1.8e-142	-0.331994	0.166	0.384	3.97e-138	2	PDIA4
HIST1H1C	2.85e-142	-0.421154	0.179	0.399	6.3e-138	2	HIST1H1C
EIF4G2	6.28e-142	0.368681	0.874	0.769	1.38e-137	2	EIF4G2
NEAT1.1	8.01e-142	-0.619238	0.265	0.486	1.77e-137	2	NEAT1
MT-ND4.1	9.56e-142	-0.328658	1	0.999	2.11e-137	2	MT-ND4
EPB41L2	1.02e-141	-0.265152	0.035	0.205	2.25e-137	2	EPB41L2
IFIT1.1	2.22e-141	-0.401195	0.026	0.188	4.89e-137	2	IFIT1
CENPE.1	3.19e-141	-0.355584	0.026	0.188	7.04e-137	2	CENPE
YWHAG	3.79e-141	0.455718	0.517	0.376	8.36e-137	2	YWHAG
RAB31	4.07e-141	-0.286517	0.037	0.207	8.98e-137	2	RAB31
KIF4A	8.33e-141	-0.270356	0.012	0.165	1.84e-136	2	KIF4A
EFEMP1.1	1.71e-140	-0.324727	0.029	0.192	3.77e-136	2	EFEMP1
APOE	2.38e-140	-0.934721	0.084	0.27	5.25e-136	2	APOE
NR2F2.1	8.45e-140	0.479145	0.644	0.486	1.86e-135	2	NR2F2
NFIA	9.34e-140	-0.37091	0.093	0.287	2.06e-135	2	NFIA
RPP25L	1.23e-139	-0.269152	0.095	0.291	2.71e-135	2	RPP25L
DNAJC9.1	1.54e-139	-0.366368	0.157	0.366	3.39e-135	2	DNAJC9
MIER1.1	2.23e-139	-0.305797	0.162	0.377	4.91e-135	2	MIER1
RBBP7	2.78e-139	-0.318148	0.231	0.464	6.13e-135	2	RBBP7
PFDN2	2.97e-139	0.36404	0.914	0.821	6.55e-135	2	PFDN2
ARHGAP18.1	1.17e-138	-0.317788	0.044	0.214	2.59e-134	2	ARHGAP18
CCND2	2.03e-138	-0.330993	0.095	0.289	4.47e-134	2	CCND2
HDLBP	6.22e-138	-0.287557	0.155	0.37	1.37e-133	2	HDLBP
COA6	7.99e-138	-0.280853	0.175	0.399	1.76e-133	2	COA6
PYCR1	1.06e-137	-0.297821	0.128	0.333	2.34e-133	2	PYCR1
SNRPA	1.49e-137	-0.313101	0.213	0.44	3.3e-133	2	SNRPA
CDCA5	1.56e-137	-0.25321	0.019	0.173	3.45e-133	2	CDCA5
SEC11C.1	1.63e-137	0.451462	0.563	0.43	3.59e-133	2	SEC11C
FGFR1.1	3.01e-137	-0.312155	0.104	0.298	6.63e-133	2	FGFR1
NDC80	3.65e-137	-0.28054	0.017	0.17	8.05e-133	2	NDC80
PXMP2.1	3.97e-137	-0.316207	0.132	0.336	8.75e-133	2	PXMP2
DPP7.1	6.96e-137	-0.272077	0.038	0.203	1.54e-132	2	DPP7
RPS17	8.9e-137	-0.490761	0.982	0.992	1.96e-132	2	RPS17
PMAIP1	9.07e-137	-0.2974	0.034	0.197	2e-132	2	PMAIP1
CEBPD.1	1.11e-136	-0.357481	0.027	0.186	2.45e-132	2	CEBPD
CCNB1IP1	1.89e-136	-0.294807	0.138	0.346	4.16e-132	2	CCNB1IP1
ACTB.1	2.68e-136	0.289372	1	1	5.91e-132	2	ACTB
SPTSSA	5.11e-136	-0.286608	0.191	0.414	1.13e-131	2	SPTSSA
DBF4	6.57e-136	-0.288061	0.073	0.256	1.45e-131	2	DBF4
UQCC3	9.55e-136	-0.30144	0.232	0.462	2.11e-131	2	UQCC3
THOC6	1.19e-135	-0.273753	0.096	0.287	2.63e-131	2	THOC6
NUDCD2	1.43e-135	-0.303298	0.211	0.44	3.15e-131	2	NUDCD2
HLA-B.1	1.93e-135	-0.378288	0.044	0.212	4.26e-131	2	HLA-B
HBD.1	2.69e-135	-0.368001	0.16	0.367	5.93e-131	2	HBD
C21orf58	4.59e-135	-0.275113	0.033	0.195	1.01e-130	2	C21orf58
CHCHD3	7.24e-135	-0.296222	0.238	0.472	1.6e-130	2	CHCHD3
AP2M1	8.84e-135	0.350739	0.956	0.88	1.95e-130	2	AP2M1
KIF2C.1	9.27e-135	-0.282407	0.018	0.169	2.05e-130	2	KIF2C
CYBA.1	1.24e-134	-0.335658	0.039	0.203	2.74e-130	2	CYBA
PBXIP1	2.76e-134	-0.262981	0.034	0.196	6.09e-130	2	PBXIP1
CRB2.1	2.82e-134	-0.357422	0.051	0.22	6.22e-130	2	CRB2
GULP1	3.43e-134	-0.257365	0.04	0.205	7.58e-130	2	GULP1
RAI14	8.1e-134	-0.260116	0.062	0.239	1.79e-129	2	RAI14
KIFC1	1.3e-133	-0.268666	0.023	0.177	2.86e-129	2	KIFC1
MIAT.1	1.45e-133	0.355482	0.402	0.231	3.2e-129	2	MIAT
FAM136A	1.62e-133	-0.282848	0.189	0.412	3.57e-129	2	FAM136A
CENPA.1	2.06e-133	-0.308185	0.018	0.168	4.53e-129	2	CENPA
SDF2L1	3.06e-133	-0.31032	0.124	0.323	6.76e-129	2	SDF2L1
CLASP2	4.54e-133	0.260757	0.217	0.088	1e-128	2	CLASP2
CDCA4	7.19e-133	-0.282497	0.059	0.232	1.59e-128	2	CDCA4
BARD1	8.91e-133	-0.254058	0.05	0.22	1.97e-128	2	BARD1
CRISPLD1.1	1.57e-132	-0.31021	0.048	0.216	3.45e-128	2	CRISPLD1
SPATS2L.1	2e-132	-0.382792	0.161	0.369	4.42e-128	2	SPATS2L
METRN.1	2.7e-132	-0.344838	0.122	0.316	5.95e-128	2	METRN
ZNF511	3.33e-132	-0.263633	0.127	0.328	7.36e-128	2	ZNF511
FLNA	3.66e-132	-0.258033	0.067	0.244	8.07e-128	2	FLNA
CD63	4.71e-132	-0.430567	0.946	0.937	1.04e-127	2	CD63
RTF1	6.62e-132	0.367394	0.843	0.747	1.46e-127	2	RTF1
C12orf75.1	7.71e-132	-0.437593	0.175	0.377	1.7e-127	2	C12orf75
TCF12	8.36e-132	-0.304055	0.143	0.347	1.84e-127	2	TCF12
MRPS15.1	2.67e-131	-0.36385	0.433	0.645	5.89e-127	2	MRPS15
SDC2.1	3e-131	-0.302271	0.082	0.262	6.61e-127	2	SDC2
TBX3.1	4.66e-131	-0.308226	0.012	0.155	1.03e-126	2	TBX3
FGFBP3.1	8.39e-131	-0.879271	0.243	0.424	1.85e-126	2	FGFBP3
DNAJC15.1	3.61e-130	-0.318353	0.123	0.317	7.97e-126	2	DNAJC15
LRRC17.1	4.04e-130	-0.362951	0.015	0.161	8.9e-126	2	LRRC17
CADM2	5.01e-130	0.281793	0.194	0.075	1.11e-125	2	CADM2
RRP7A	8.91e-130	-0.274108	0.178	0.396	1.96e-125	2	RRP7A
COL4A2	1.01e-129	-0.264427	0.044	0.207	2.23e-125	2	COL4A2
TMBIM4.1	1.02e-129	-0.495922	0.209	0.425	2.26e-125	2	TMBIM4
CDKN1A.1	1.25e-129	-0.41183	0.047	0.209	2.76e-125	2	CDKN1A
VGLL4	1.57e-129	-0.281187	0.19	0.409	3.47e-125	2	VGLL4
HDAC2	2.42e-129	0.351444	0.933	0.835	5.33e-125	2	HDAC2
GPX7.1	3.36e-129	-0.259993	0.034	0.191	7.41e-125	2	GPX7
ITGB8.1	5.8e-129	-0.324475	0.081	0.259	1.28e-124	2	ITGB8
CHST2.1	6.53e-129	-0.297804	0.036	0.194	1.44e-124	2	CHST2
RPL22L1	8.68e-129	-0.292764	0.129	0.327	1.92e-124	2	RPL22L1
MSRB2.1	1.29e-128	-0.313512	0.211	0.428	2.85e-124	2	MSRB2
GSTK1.1	1.59e-128	-0.257168	0.057	0.225	3.52e-124	2	GSTK1
MCM6	1.69e-128	-0.250348	0.034	0.19	3.73e-124	2	MCM6
HIGD1A	1.7e-128	-0.296437	0.267	0.499	3.74e-124	2	HIGD1A
TMEM141	2.65e-128	-0.252813	0.104	0.293	5.85e-124	2	TMEM141
MRPS16	4.29e-128	-0.284274	0.253	0.485	9.45e-124	2	MRPS16
TACC3	5.31e-128	-0.259941	0.022	0.17	1.17e-123	2	TACC3
SLC25A39	7.73e-128	-0.285368	0.255	0.487	1.7e-123	2	SLC25A39
DUSP23.1	2.51e-127	-0.28566	0.053	0.219	5.54e-123	2	DUSP23
SLC44A1	2.59e-127	-0.26595	0.057	0.224	5.72e-123	2	SLC44A1
PTRHD1	2.87e-126	-0.290054	0.321	0.561	6.32e-122	2	PTRHD1
PLS3	7.77e-126	-0.250339	0.022	0.168	1.71e-121	2	PLS3
LMO4.1	8.32e-126	-0.690113	0.522	0.647	1.84e-121	2	LMO4
SNX7	1.91e-125	-0.319527	0.052	0.215	4.2e-121	2	SNX7
URM1	2.19e-125	-0.269055	0.2	0.418	4.83e-121	2	URM1
MRPL17	2.27e-125	-0.268422	0.112	0.302	5e-121	2	MRPL17
CEP170	2.78e-125	0.431956	0.524	0.386	6.14e-121	2	CEP170
EIF3L.1	3.25e-125	0.33878	0.973	0.893	7.17e-121	2	EIF3L
TSEN34.1	4.12e-125	-0.329508	0.28	0.505	9.08e-121	2	TSEN34
APC2	1.56e-124	0.253565	0.215	0.09	3.43e-120	2	APC2
ACOT7	2.36e-124	0.43761	0.501	0.365	5.2e-120	2	ACOT7
REXO2	2.75e-124	-0.267268	0.126	0.317	6.06e-120	2	REXO2
DOK5.1	1.03e-123	-0.390582	0.232	0.445	2.27e-119	2	DOK5
DESI2	1.69e-123	-0.25526	0.125	0.319	3.73e-119	2	DESI2
ACADVL	1.83e-123	-0.274342	0.161	0.364	4.04e-119	2	ACADVL
PAK5	2.29e-123	0.262786	0.236	0.104	5.05e-119	2	PAK5
HIST3H2A	2.56e-123	0.447153	0.545	0.41	5.65e-119	2	HIST3H2A
SIL1.1	6e-123	-0.260373	0.056	0.219	1.32e-118	2	SIL1
LMAN2	1.22e-122	-0.282959	0.284	0.516	2.7e-118	2	LMAN2
RUVBL1	1.47e-122	-0.293984	0.264	0.489	3.24e-118	2	RUVBL1
SZRD1	3.5e-122	-0.254333	0.145	0.343	7.71e-118	2	SZRD1
DCTN2.1	3.96e-122	0.387516	0.713	0.621	8.73e-118	2	DCTN2
KXD1	6.43e-122	-0.263519	0.209	0.425	1.42e-117	2	KXD1
RFXANK	7.54e-122	-0.258661	0.143	0.339	1.66e-117	2	RFXANK
CCNG1	8.84e-122	-0.29427	0.25	0.471	1.95e-117	2	CCNG1
PRRT2	9.27e-122	0.260305	0.224	0.097	2.04e-117	2	PRRT2
SPART	1.18e-121	-0.262124	0.124	0.313	2.6e-117	2	SPART
KIF20B.1	2.78e-121	-0.290276	0.06	0.222	6.13e-117	2	KIF20B
MCUR1	3.02e-121	-0.255203	0.129	0.321	6.67e-117	2	MCUR1
NME2	5.56e-121	-0.394079	0.122	0.305	1.23e-116	2	NME2
LMNA.1	6.41e-121	-0.414336	0.181	0.374	1.41e-116	2	LMNA
FAM181A.1	8.82e-121	-0.274611	0.038	0.188	1.95e-116	2	FAM181A
MAPK10.1	9.32e-121	0.366108	0.475	0.313	2.06e-116	2	MAPK10
MMAB	1.16e-120	-0.299302	0.163	0.361	2.56e-116	2	MMAB
UQCRQ.1	2.42e-120	-0.320899	0.987	0.985	5.33e-116	2	UQCRQ
SOX3.1	2.46e-120	-0.360816	0.056	0.215	5.44e-116	2	SOX3
HIST2H2BE	3.21e-120	0.355675	0.332	0.184	7.08e-116	2	HIST2H2BE
SFT2D1	4.66e-120	-0.251124	0.156	0.358	1.03e-115	2	SFT2D1
DNER	4.7e-120	0.42308	0.343	0.197	1.04e-115	2	DNER
CDCA3.1	7.36e-120	-0.326124	0.042	0.193	1.62e-115	2	CDCA3
FBXO5	8.01e-120	-0.26336	0.039	0.19	1.77e-115	2	FBXO5
EFNB1.1	8.17e-120	-0.28412	0.111	0.293	1.8e-115	2	EFNB1
HSPA8.1	9.57e-120	0.263525	0.996	0.967	2.11e-115	2	HSPA8
PTGER3.1	1.48e-119	-0.316033	0.03	0.176	3.26e-115	2	PTGER3
MARCKS.1	1.6e-119	0.289286	0.994	0.926	3.53e-115	2	MARCKS
CDC73	2.45e-119	-0.254767	0.131	0.323	5.41e-115	2	CDC73
SPINT2	4.04e-119	0.262579	0.179	0.069	8.91e-115	2	SPINT2
DFFA.1	1.13e-118	-0.28141	0.184	0.388	2.5e-114	2	DFFA
FBLN1	1.31e-118	-0.28338	0.092	0.265	2.9e-114	2	FBLN1
ATP6V1F	2.21e-118	0.32269	0.927	0.842	4.87e-114	2	ATP6V1F
DMAC1	4.01e-118	-0.287961	0.325	0.557	8.84e-114	2	DMAC1
SMDT1	8.1e-118	0.34828	0.837	0.738	1.79e-113	2	SMDT1
MT2A	1.25e-117	-0.351793	0.066	0.229	2.76e-113	2	MT2A
SMIM20	1.28e-117	-0.251414	0.166	0.366	2.82e-113	2	SMIM20
ASPH	1.43e-117	-0.255213	0.099	0.277	3.16e-113	2	ASPH
H2AFY2.1	1.83e-117	0.39387	0.654	0.54	4.04e-113	2	H2AFY2
CKLF	1.98e-117	-0.284175	0.171	0.37	4.37e-113	2	CKLF
PTPRZ1.1	6.65e-117	-0.327129	0.073	0.235	1.47e-112	2	PTPRZ1
EEF2	7.61e-117	0.292282	0.998	0.989	1.68e-112	2	EEF2
DPYSL2.1	9.69e-117	0.45917	0.576	0.48	2.14e-112	2	DPYSL2
2022-09-02	1.3e-116	-0.310008	0.401	0.622	2.87e-112	2	2022-09-02
THYN1	1.54e-116	-0.265726	0.282	0.511	3.39e-112	2	THYN1
LLPH	2.13e-116	-0.26085	0.177	0.379	4.69e-112	2	LLPH
FST	2.72e-116	-0.301771	0.027	0.168	5.99e-112	2	FST
TMEM97	8.19e-116	-0.458349	0.323	0.521	1.81e-111	2	TMEM97
LDHB	1.25e-115	-0.302888	0.993	0.993	2.75e-111	2	LDHB
NANS	1.6e-115	-0.254875	0.122	0.306	3.53e-111	2	NANS
VMP1	2.33e-115	-0.293907	0.175	0.371	5.14e-111	2	VMP1
SMC1A	4.02e-115	-0.334145	0.256	0.466	8.87e-111	2	SMC1A
PPIA	2.54e-114	-0.267623	0.996	0.994	5.61e-110	2	PPIA
ZFHX3	3.51e-114	0.552594	0.402	0.27	7.74e-110	2	ZFHX3
LUZP1	4.11e-114	-0.257756	0.143	0.333	9.08e-110	2	LUZP1
UBE2S	5.86e-114	-0.563352	0.268	0.457	1.29e-109	2	UBE2S
MYL9.1	6.15e-114	-0.32262	0.009	0.135	1.36e-109	2	MYL9
ZNF821	2.75e-113	0.314725	0.313	0.173	6.06e-109	2	ZNF821
TRIAP1	3.39e-113	-0.263229	0.209	0.413	7.47e-109	2	TRIAP1
SELENOM	4.48e-113	-0.281251	0.127	0.31	9.88e-109	2	SELENOM
MAPK1IP1L	1.15e-112	-0.255755	0.267	0.491	2.53e-108	2	MAPK1IP1L
DUSP1	4.49e-112	0.384017	0.385	0.238	9.9e-108	2	DUSP1
TMX1.1	4.97e-111	-0.25846	0.131	0.313	1.1e-106	2	TMX1
AP1S1	6.6e-111	0.406894	0.601	0.514	1.46e-106	2	AP1S1
ZFP36.1	1.47e-110	-0.273924	0.013	0.138	3.24e-106	2	ZFP36
ENC1	1.82e-110	0.46873	0.299	0.164	4.01e-106	2	ENC1
LSM4.1	2.44e-110	-0.384099	0.872	0.868	5.38e-106	2	LSM4
COMMD6	3.63e-110	0.261104	0.997	0.987	8e-106	2	COMMD6
GLUL.1	4.06e-110	-0.30352	0.283	0.496	8.96e-106	2	GLUL
CCDC34.1	5.05e-110	-0.349104	0.237	0.433	1.11e-105	2	CCDC34
LAPTM4A.1	5.3e-110	-0.437263	0.486	0.648	1.17e-105	2	LAPTM4A
MAP6.1	5.62e-110	0.298999	0.312	0.171	1.24e-105	2	MAP6
EBPL	7.92e-110	-0.250551	0.165	0.355	1.75e-105	2	EBPL
IRS2.1	2.62e-109	-0.262645	0.087	0.251	5.77e-105	2	IRS2
CRYM.1	4.99e-109	-0.674578	0.059	0.207	1.1e-104	2	CRYM
FAM162A	5.73e-109	-0.67692	0.362	0.559	1.26e-104	2	FAM162A
LIMA1	2.82e-108	-0.252982	0.07	0.225	6.21e-104	2	LIMA1
G3BP1	3.53e-108	-0.254614	0.249	0.46	7.78e-104	2	G3BP1
OPTN	4.55e-108	0.300113	0.281	0.148	1e-103	2	OPTN
SNHG8.1	6.02e-108	-0.418031	0.234	0.422	1.33e-103	2	SNHG8
LMAN1	6.31e-108	-0.260741	0.189	0.383	1.39e-103	2	LMAN1
KIF22.1	6.31e-108	-0.285424	0.123	0.295	1.39e-103	2	KIF22
TRAPPC1.1	7.75e-108	0.303549	0.899	0.802	1.71e-103	2	TRAPPC1
SNRPG.1	2.02e-107	-0.304234	0.95	0.948	4.45e-103	2	SNRPG
RPA2	2.68e-107	-0.272047	0.219	0.42	5.92e-103	2	RPA2
ANP32A.1	3.15e-107	-0.316666	0.472	0.667	6.95e-103	2	ANP32A
MESD	7.86e-107	-0.255189	0.252	0.461	1.73e-102	2	MESD
SLC2A1	9.19e-107	-0.287717	0.076	0.232	2.03e-102	2	SLC2A1
KIF21A.1	1.08e-106	0.374218	0.449	0.305	2.38e-102	2	KIF21A
SNRPB2.1	1.16e-106	0.316343	0.891	0.802	2.55e-102	2	SNRPB2
SCD5.1	2.05e-106	0.355868	0.361	0.222	4.53e-102	2	SCD5
BTF3.1	5.21e-106	-0.274461	0.999	0.999	1.15e-101	2	BTF3
PAX3.1	6.41e-106	-0.270342	0.078	0.233	1.41e-101	2	PAX3
COX7A2L	1.14e-105	0.292204	0.926	0.85	2.51e-101	2	COX7A2L
MKRN1.1	1.26e-105	0.397553	0.514	0.395	2.78e-101	2	MKRN1
GSK3B	2.9e-105	0.362378	0.404	0.267	6.41e-101	2	GSK3B
EMC10.1	7.35e-105	-0.276815	0.158	0.34	1.62e-100	2	EMC10
CAMK2N1	1.61e-104	0.34755	0.332	0.196	3.55e-100	2	CAMK2N1
TARS.1	3.84e-104	-0.259334	0.184	0.375	8.48e-100	2	TARS
POLD2	1.09e-103	-0.274441	0.334	0.552	2.4e-99	2	POLD2
DDX5	1.15e-103	0.264228	0.994	0.972	2.53e-99	2	DDX5
JUN.1	1.71e-103	0.396901	0.814	0.663	3.77e-99	2	JUN
GNL3	1.84e-103	-0.260759	0.229	0.429	4.06e-99	2	GNL3
MIR99AHG.1	2.34e-103	-0.25647	0.186	0.38	5.16e-99	2	MIR99AHG
RUFY2	2.34e-103	0.272753	0.254	0.129	5.17e-99	2	RUFY2
SEPT7.1	5.64e-103	0.284349	0.957	0.874	1.24e-98	2	2022-09-07
CFH.1	1.06e-102	-0.270378	0.007	0.12	2.34e-98	2	CFH
GPM6B.1	4.91e-102	-0.700459	0.444	0.583	1.08e-97	2	GPM6B
EXOSC8.1	1.07e-101	-0.291089	0.255	0.453	2.35e-97	2	EXOSC8
ST13.1	1.34e-101	-0.299441	0.935	0.939	2.96e-97	2	ST13
PRMT1.1	1.39e-101	0.287723	0.931	0.831	3.07e-97	2	PRMT1
HNRNPDL.1	1.99e-101	0.266956	0.992	0.963	4.39e-97	2	HNRNPDL
LSM6	2.4e-101	-0.27486	0.308	0.52	5.3e-97	2	LSM6
TCEAL4	2.78e-101	0.337348	0.769	0.687	6.14e-97	2	TCEAL4
RPL36AL	3.55e-101	-0.258064	0.945	0.954	7.84e-97	2	RPL36AL
MORF4L2.1	4.08e-101	0.301252	0.902	0.805	9.01e-97	2	MORF4L2
UFC1	6.04e-101	-0.276072	0.435	0.648	1.33e-96	2	UFC1
MRPL24.1	9.88e-101	-0.251096	0.201	0.39	2.18e-96	2	MRPL24
KIF9	2.67e-100	-0.263232	0.106	0.267	5.9e-96	2	KIF9
DUSP4	2.91e-100	0.270554	0.226	0.108	6.43e-96	2	DUSP4
SFRP1.1	3.31e-100	-0.397986	0.086	0.235	7.3e-96	2	SFRP1
SLC16A3	4.95e-100	-0.316318	0.044	0.179	1.09e-95	2	SLC16A3
CSTB	5.14e-100	-0.315291	0.612	0.75	1.13e-95	2	CSTB
SRSF2	1.14e-99	-0.366503	0.651	0.745	2.51e-95	2	SRSF2
TSC22D3	1.43e-99	0.29511	0.294	0.164	3.15e-95	2	TSC22D3
NDUFAF3	1.66e-99	-0.268312	0.372	0.584	3.66e-95	2	NDUFAF3
SLIRP.1	3.13e-99	-0.321105	0.912	0.915	6.91e-95	2	SLIRP
KDELR2	3.72e-99	-0.258826	0.322	0.538	8.21e-95	2	KDELR2
SNCG	4.26e-99	0.36328	0.236	0.118	9.39e-95	2	SNCG
DYNC1H1	6.9e-99	0.399272	0.598	0.513	1.52e-94	2	DYNC1H1
PRDX5	9.17e-99	0.268471	0.984	0.938	2.02e-94	2	PRDX5
CANX	9.33e-99	-0.26758	0.32	0.536	2.06e-94	2	CANX
TCEAL9	1.41e-98	-0.288833	0.334	0.546	3.11e-94	2	TCEAL9
HIST2H2AC	1.71e-98	-0.279123	0.066	0.208	3.76e-94	2	HIST2H2AC
POLR2G	1.95e-98	-0.283932	0.502	0.689	4.29e-94	2	POLR2G
MYL12B	2.22e-98	0.289558	0.868	0.778	4.89e-94	2	MYL12B
TIMM10	5.52e-98	-0.253235	0.215	0.407	1.22e-93	2	TIMM10
S100A6.1	7.74e-98	-0.889294	0.101	0.256	1.71e-93	2	S100A6
MGLL.1	1.06e-97	-0.25619	0.013	0.126	2.33e-93	2	MGLL
IFI44L.1	1.46e-97	-0.276379	0.012	0.124	3.22e-93	2	IFI44L
RPL36A	2.03e-97	-0.277573	0.925	0.939	4.48e-93	2	RPL36A
PLP1.1	2.03e-97	-0.277711	0.029	0.151	4.48e-93	2	PLP1
APC	2.77e-97	0.331813	0.37	0.235	6.11e-93	2	APC
CD9	7.97e-97	-0.276395	0.031	0.156	1.76e-92	2	CD9
PNN	1.3e-96	-0.273115	0.397	0.605	2.86e-92	2	PNN
MYDGF	1.51e-96	-0.282073	0.391	0.597	3.33e-92	2	MYDGF
MX1.1	1.92e-96	-0.250569	0.007	0.115	4.23e-92	2	MX1
EPS8L1	2.09e-96	0.267469	0.249	0.127	4.61e-92	2	EPS8L1
MINOS1.1	4.84e-96	-0.317065	0.601	0.733	1.07e-91	2	MINOS1
ANK2	5.87e-96	0.267775	0.235	0.118	1.3e-91	2	ANK2
DNAJA1	1.52e-95	0.270989	0.967	0.875	3.34e-91	2	DNAJA1
NPDC1	1.93e-95	0.348668	0.407	0.277	4.26e-91	2	NPDC1
SDCBP	4.15e-95	-0.27259	0.299	0.501	9.16e-91	2	SDCBP
HILPDA.1	7.4e-95	-0.381096	0.194	0.374	1.63e-90	2	HILPDA
ZSCAN16-AS1.1	1.36e-94	-0.250631	0.184	0.363	3e-90	2	ZSCAN16-AS1
NASP.1	2.2e-94	-0.507049	0.701	0.737	4.86e-90	2	NASP
WDR34.1	5.55e-94	-0.266558	0.181	0.355	1.22e-89	2	WDR34
PNKD	1.25e-93	-0.266605	0.409	0.612	2.75e-89	2	PNKD
TNFRSF12A	2.29e-93	-0.296107	0.037	0.16	5.06e-89	2	TNFRSF12A
HNRNPF	2.26e-92	-0.275759	0.336	0.536	4.98e-88	2	HNRNPF
LDOC1	3.91e-92	0.32591	0.328	0.203	8.62e-88	2	LDOC1
PAX6.1	5.75e-92	-0.267584	0.091	0.237	1.27e-87	2	PAX6
SLC25A4	1.05e-91	0.351231	0.595	0.499	2.31e-87	2	SLC25A4
UBXN1	1.25e-91	0.297056	0.855	0.773	2.77e-87	2	UBXN1
PABPC1	1.82e-91	-0.299169	0.864	0.88	4.02e-87	2	PABPC1
PPP2R1A	4e-91	0.298119	0.863	0.782	8.81e-87	2	PPP2R1A
DYNLRB1	4.91e-91	0.30217	0.825	0.748	1.08e-86	2	DYNLRB1
CAMLG	1.16e-90	0.368174	0.623	0.555	2.55e-86	2	CAMLG
JUNB.1	3.49e-90	-0.594551	0.368	0.524	7.69e-86	2	JUNB
PPP1R14C.1	1.25e-89	-0.260389	0.088	0.231	2.76e-85	2	PPP1R14C
NMU.1	1.28e-89	-0.432701	0.152	0.308	2.82e-85	2	NMU
HNRNPD	1.5e-89	-0.341906	0.491	0.646	3.32e-85	2	HNRNPD
EZH2	2.59e-89	-0.258463	0.204	0.379	5.72e-85	2	EZH2
MYCBP2	4.69e-89	0.322267	0.336	0.212	1.03e-84	2	MYCBP2
TAF7.1	1.07e-88	0.29993	0.797	0.704	2.37e-84	2	TAF7
HIGD2A.1	3.09e-87	-0.264255	0.744	0.822	6.82e-83	2	HIGD2A
MAPK8	4.51e-87	0.27433	0.271	0.154	9.96e-83	2	MAPK8
RPGRIP1L.1	5.91e-87	-0.38551	0.107	0.253	1.3e-82	2	RPGRIP1L
SEC11A	6.47e-87	-0.25454	0.467	0.662	1.43e-82	2	SEC11A
CXCL14	8.16e-87	-0.410064	0.033	0.147	1.8e-82	2	CXCL14
AASDHPPT	1.21e-86	0.374755	0.435	0.327	2.66e-82	2	AASDHPPT
TPR	5.41e-86	-0.327222	0.679	0.772	1.19e-81	2	TPR
UBE2V2.1	1.01e-85	0.3107	0.728	0.66	2.23e-81	2	UBE2V2
RNF24	1.09e-85	0.303817	0.316	0.194	2.4e-81	2	RNF24
TIMM13	1.3e-85	-0.260784	0.835	0.875	2.87e-81	2	TIMM13
PFDN4	2.55e-85	0.304115	0.772	0.706	5.63e-81	2	PFDN4
HNRNPAB	9.01e-85	-0.255686	0.323	0.518	1.99e-80	2	HNRNPAB
SLC38A1	1.32e-84	0.314125	0.353	0.229	2.91e-80	2	SLC38A1
EIF3A	5.91e-84	-0.25877	0.434	0.627	1.3e-79	2	EIF3A
MRPL51	6.12e-84	-0.265334	0.848	0.878	1.35e-79	2	MRPL51
TSPYL4	1.6e-83	0.29123	0.299	0.181	3.53e-79	2	TSPYL4
AL359091.1.1	3.98e-83	-0.289844	0.078	0.209	8.78e-79	2	AL359091.1
BAX	5.15e-83	-0.293275	0.521	0.685	1.14e-78	2	BAX
SMARCC1	8.29e-83	-0.26114	0.386	0.576	1.83e-78	2	SMARCC1
PHPT1	9.64e-83	-0.252364	0.962	0.959	2.13e-78	2	PHPT1
DHPS	2.09e-82	0.364394	0.51	0.422	4.6e-78	2	DHPS
SAE1.1	2.87e-82	-0.264684	0.277	0.459	6.34e-78	2	SAE1
MAP1LC3B	4.33e-82	0.32957	0.686	0.616	9.55e-78	2	MAP1LC3B
AP1S2.1	5.74e-82	0.286265	0.671	0.562	1.27e-77	2	AP1S2
MACO1	6.4e-82	0.27689	0.283	0.167	1.41e-77	2	MACO1
ARL6IP5.1	5.71e-81	0.314519	0.625	0.547	1.26e-76	2	ARL6IP5
PHB	1.83e-80	-0.26243	0.65	0.765	4.04e-76	2	PHB
VDAC3	2.49e-80	0.319148	0.717	0.656	5.49e-76	2	VDAC3
RSL1D1	2.63e-80	-0.259602	0.506	0.672	5.8e-76	2	RSL1D1
CPE.1	6.6e-80	0.324431	0.536	0.407	1.46e-75	2	CPE
SINHCAF.1	5.26e-79	-0.287125	0.365	0.549	1.16e-74	2	SINHCAF
MPHOSPH8	6.32e-79	0.369257	0.504	0.418	1.4e-74	2	MPHOSPH8
KCNQ2.1	7.88e-79	-0.255783	0.19	0.347	1.74e-74	2	KCNQ2
LSM3	1.08e-78	-0.271433	0.797	0.842	2.39e-74	2	LSM3
ZFAND5.1	1.57e-78	-0.385177	0.404	0.567	3.46e-74	2	ZFAND5
CTNNB1	3.02e-78	-0.305331	0.254	0.434	6.66e-74	2	CTNNB1
PTOV1.1	5.24e-78	0.287897	0.767	0.696	1.16e-73	2	PTOV1
ATXN7L3B	6.44e-78	0.34877	0.469	0.371	1.42e-73	2	ATXN7L3B
KIF1A.1	1.03e-77	0.329392	0.429	0.311	2.27e-73	2	KIF1A
PPIB.1	3.74e-77	-0.356286	0.8	0.822	8.24e-73	2	PPIB
HSPA5	5.43e-77	-0.390501	0.43	0.591	1.2e-72	2	HSPA5
FOXP2	9.46e-77	0.270542	0.191	0.095	2.09e-72	2	FOXP2
TMPO.1	2.81e-76	-0.282267	0.279	0.45	6.2e-72	2	TMPO
CLU.1	8.97e-76	-0.845218	0.461	0.564	1.98e-71	2	CLU
DCTPP1	5.42e-75	-0.250925	0.275	0.447	1.19e-70	2	DCTPP1
CST3	1.58e-74	-0.318639	0.633	0.743	3.48e-70	2	CST3
TBCC	4.7e-74	0.330868	0.362	0.254	1.04e-69	2	TBCC
SELENOS.1	9.4e-74	-0.29751	0.402	0.571	2.07e-69	2	SELENOS
PEA15.1	1.25e-73	-0.392555	0.256	0.418	2.75e-69	2	PEA15
PAK3	1.42e-73	0.33082	0.384	0.27	3.13e-69	2	PAK3
ACTR10	4.94e-73	0.327811	0.454	0.355	1.09e-68	2	ACTR10
PDIA3	5.12e-73	-0.291709	0.635	0.743	1.13e-68	2	PDIA3
TMEM14A.1	7.41e-73	0.312773	0.394	0.282	1.63e-68	2	TMEM14A
MT-CO3.1	1.33e-72	-0.255216	0.999	0.997	2.93e-68	2	MT-CO3
TBPL1.1	3.86e-72	0.311313	0.411	0.304	8.52e-68	2	TBPL1
ALCAM.1	1.89e-71	-0.329986	0.114	0.242	4.17e-67	2	ALCAM
SBK1	2.54e-71	0.266203	0.265	0.159	5.6e-67	2	SBK1
NCL	2.92e-70	-0.323886	0.944	0.923	6.45e-66	2	NCL
METTL9.1	5.9e-70	0.29409	0.689	0.632	1.3e-65	2	METTL9
CNBP.1	2.48e-69	-0.258017	0.851	0.869	5.48e-65	2	CNBP
VPS28	4.4e-69	0.286764	0.716	0.663	9.71e-65	2	VPS28
MT-ND1.1	4.43e-69	-0.265893	0.995	0.99	9.77e-65	2	MT-ND1
SNX3	5.3e-69	-0.275141	0.624	0.742	1.17e-64	2	SNX3
NUTF2	1.66e-68	-0.257266	0.633	0.735	3.66e-64	2	NUTF2
HCFC1R1	2.88e-68	0.320235	0.431	0.33	6.34e-64	2	HCFC1R1
ATP6V1H	5.57e-68	0.278102	0.309	0.203	1.23e-63	2	ATP6V1H
DIRAS3.1	1.48e-67	-0.269716	0.04	0.14	3.26e-63	2	DIRAS3
FRZB	1.63e-67	-0.2857	0.029	0.122	3.59e-63	2	FRZB
RGMB	4.11e-67	0.266674	0.224	0.126	9.06e-63	2	RGMB
ZNF667-AS1.1	9.94e-67	0.26048	0.271	0.166	2.19e-62	2	ZNF667-AS1
TM2D3	2.58e-65	0.304336	0.347	0.246	5.68e-61	2	TM2D3
CSRP2.1	3.09e-65	-0.323394	0.511	0.633	6.81e-61	2	CSRP2
TPM1	4.63e-65	-0.293798	0.253	0.409	1.02e-60	2	TPM1
SAT1	2.31e-64	-0.270098	0.114	0.237	5.1e-60	2	SAT1
PNMA1.1	3.9e-64	0.296193	0.409	0.305	8.6e-60	2	PNMA1
RANBP1.1	8.13e-64	-0.375278	0.804	0.797	1.79e-59	2	RANBP1
CLTB	9.27e-64	0.342707	0.481	0.405	2.04e-59	2	CLTB
WNK3	3.59e-63	0.274647	0.307	0.206	7.92e-59	2	WNK3
DNMT1	1.21e-62	-0.250129	0.304	0.458	2.67e-58	2	DNMT1
PRMT2.1	1.66e-62	0.320875	0.524	0.45	3.67e-58	2	PRMT2
DRAP1	5.52e-62	0.25377	0.794	0.735	1.22e-57	2	DRAP1
UBE2T.1	6.91e-62	-0.310165	0.207	0.339	1.52e-57	2	UBE2T
DNAJB1	7.01e-62	-0.253109	0.155	0.288	1.55e-57	2	DNAJB1
PA2G4	1.66e-61	-0.268602	0.666	0.75	3.65e-57	2	PA2G4
CYP26A1.1	3.95e-61	-0.444172	0.044	0.137	8.72e-57	2	CYP26A1
LCOR	1.19e-60	0.278446	0.338	0.238	2.63e-56	2	LCOR
SMARCA4.1	1.3e-60	0.306952	0.633	0.582	2.87e-56	2	SMARCA4
RTL8C	1.54e-60	0.308055	0.619	0.578	3.4e-56	2	RTL8C
HMGA1.1	9.37e-60	-0.52174	0.548	0.624	2.07e-55	2	HMGA1
SMS.1	1.13e-59	-0.268567	0.382	0.534	2.5e-55	2	SMS
LGALS3	4.32e-59	-0.371272	0.025	0.107	9.52e-55	2	LGALS3
APP	1.53e-58	0.332189	0.544	0.481	3.38e-54	2	APP
FAM213A	2.51e-58	-0.262237	0.588	0.698	5.53e-54	2	FAM213A
NFKBIA.1	3.26e-58	-0.280985	0.162	0.288	7.18e-54	2	NFKBIA
TUBB4B.1	5.33e-58	-0.46099	0.529	0.623	1.18e-53	2	TUBB4B
TPM4.1	3.33e-57	-0.272438	0.478	0.621	7.34e-53	2	TPM4
FABP7.1	3.84e-57	-0.511575	0.118	0.23	8.47e-53	2	FABP7
S100B.1	3.76e-56	-0.471786	0.084	0.185	8.29e-52	2	S100B
EPC1	4.72e-56	0.317278	0.521	0.463	1.04e-51	2	EPC1
CCDC90B	1.24e-54	0.329799	0.487	0.428	2.74e-50	2	CCDC90B
C4orf3	2.2e-54	-0.289147	0.746	0.799	4.85e-50	2	C4orf3
HDGFL3	4.14e-54	0.304814	0.411	0.329	9.13e-50	2	HDGFL3
KIF1B.1	1.57e-53	0.313066	0.473	0.404	3.46e-49	2	KIF1B
ARMCX1	2.23e-53	0.256411	0.307	0.214	4.91e-49	2	ARMCX1
RFK	4.44e-53	0.250095	0.264	0.175	9.79e-49	2	RFK
PAK2.1	9.72e-53	0.304556	0.525	0.469	2.14e-48	2	PAK2
UBE2E2	1.21e-52	0.275896	0.306	0.216	2.67e-48	2	UBE2E2
HIST1H4C.1	2.9e-52	-1.74449	0.887	0.841	6.39e-48	2	HIST1H4C
AKAP12	7.04e-52	-0.315538	0.276	0.419	1.55e-47	2	AKAP12
RAB1A	8.1e-52	0.28305	0.59	0.555	1.79e-47	2	RAB1A
RPL17	2.33e-51	-0.285339	0.67	0.746	5.14e-47	2	RPL17
S100A10.1	2.35e-51	-0.254163	0.029	0.105	5.19e-47	2	S100A10
SERINC1	5.47e-51	0.252215	0.318	0.227	1.21e-46	2	SERINC1
H2AFZ.1	1.73e-50	-0.544194	0.998	0.983	3.82e-46	2	H2AFZ
RGS16	1.04e-49	-0.262476	0.037	0.116	2.3e-45	2	RGS16
CCDC28B	1.19e-49	0.329042	0.506	0.447	2.61e-45	2	CCDC28B
PHF14	1.61e-49	0.290784	0.578	0.535	3.56e-45	2	PHF14
TSG101	3.12e-49	0.283428	0.487	0.426	6.88e-45	2	TSG101
KLHL23.1	7.48e-49	0.276042	0.406	0.322	1.65e-44	2	KLHL23
SRSF7	7.62e-49	-0.256257	0.701	0.752	1.68e-44	2	SRSF7
LINC00632	8.09e-49	0.290517	0.321	0.235	1.78e-44	2	LINC00632
INAFM1	1.33e-48	0.255251	0.279	0.192	2.93e-44	2	INAFM1
RAB6A	1.41e-48	0.256464	0.332	0.245	3.11e-44	2	RAB6A
HMGB1.1	1.41e-48	-0.509097	0.999	0.991	3.11e-44	2	HMGB1
UBE2D1	2.39e-48	0.282608	0.442	0.371	5.28e-44	2	UBE2D1
BZW2	2.82e-47	0.255691	0.535	0.473	6.21e-43	2	BZW2
PCDH9.1	2.74e-46	0.370361	0.391	0.307	6.05e-42	2	PCDH9
IGFBP5.1	2.04e-45	-0.366528	0.063	0.147	4.5e-41	2	IGFBP5
DLGAP4	3.26e-44	0.267779	0.368	0.291	7.2e-40	2	DLGAP4
IGBP1	4.67e-44	0.290036	0.451	0.391	1.03e-39	2	IGBP1
CHD9	5.67e-44	0.277297	0.58	0.546	1.25e-39	2	CHD9
STARD3NL.1	9.65e-43	0.271653	0.429	0.366	2.13e-38	2	STARD3NL
RAB11A.1	2.95e-42	0.272297	0.541	0.502	6.5e-38	2	RAB11A
LDHA	1.05e-41	-0.705482	0.608	0.629	2.31e-37	2	LDHA
HES6.1	1.79e-41	-0.643508	0.29	0.405	3.95e-37	2	HES6
MAGEF1	1.09e-38	0.267092	0.503	0.459	2.4e-34	2	MAGEF1
EPB41L4A-AS1	1.28e-38	0.259956	0.445	0.384	2.82e-34	2	EPB41L4A-AS1
C1orf61.1	3.03e-38	-0.879091	0.507	0.558	6.69e-34	2	C1orf61
FDPS.1	1.63e-37	-0.363574	0.764	0.763	3.6e-33	2	FDPS
MTX2	4.55e-37	0.251841	0.389	0.325	1e-32	2	MTX2
RAB11B	9.7e-37	0.276106	0.516	0.487	2.14e-32	2	RAB11B
RERE	1.27e-36	0.280042	0.444	0.395	2.8e-32	2	RERE
DYNC1LI2	3.15e-35	0.250324	0.464	0.416	6.95e-31	2	DYNC1LI2
DYNC1LI1	1.94e-34	0.256649	0.378	0.316	4.28e-30	2	DYNC1LI1
ZNF462.1	1.35e-32	0.271426	0.372	0.305	2.99e-28	2	ZNF462
PTN.1	7.45e-32	-1.10574	0.376	0.46	1.64e-27	2	PTN
DDIT4.1	1.49e-31	-0.526144	0.422	0.519	3.28e-27	2	DDIT4
MEIS2	3.21e-29	0.630362	0.424	0.402	7.08e-25	2	MEIS2
TNRC6B	7.04e-29	0.277301	0.531	0.515	1.55e-24	2	TNRC6B
HES4.1	4.9e-23	-0.466685	0.618	0.611	1.08e-18	2	HES4
FOS	5.56e-21	-0.326236	0.51	0.568	1.23e-16	2	FOS
AC027031.2	6.98e-16	0.290912	0.221	0.182	1.54e-11	2	AC027031.2
MEG3.1	3.75e-08	0.704717	0.277	0.383	0.000827576	2	MEG3
TTR.1	3.86e-08	-0.400457	0.175	0.213	0.000851376	2	TTR
KPNA2.1	4.45e-08	-0.269236	0.777	0.683	0.000981547	2	KPNA2
CRABP1.1	0.00102844	-0.433214	0.944	0.858	1	2	CRABP1
ARPC5.1	0.00122209	-0.300878	0.91	0.819	1	2	ARPC5
NNAT	0.00184207	0.743053	0.386	0.432	1	2	NNAT
HIST1H4C.2	0	3.55261	0.999	0.829	0	3	HIST1H4C
PCLAF.2	0	1.77007	0.966	0.328	0	3	PCLAF
HMGB2.2	0	1.49065	0.997	0.617	0	3	HMGB2
TYMS.2	0	1.2609	0.903	0.318	0	3	TYMS
MKI67.2	0	1.26063	0.87	0.205	0	3	MKI67
[truncated: 8,115 more rows]
